# Supplementary material for: Patterned crystal growth and heat wave generation in hydrogels
Source: Nat Commun. 2022 Jan 11;13:259. doi: 10.1038/s41467-021-27505-z (PMC8752664; doi:10.1038/s41467-021-27505-z)
Supplement: Supplementary file 13 — Supplementary Data 1 [file 41467_2021_27505_MOESM13_ESM.xlsx]

## Sheet: Figure 2
A									B
[AAm]	crystal growth front velocity	crystal growth front velocity		[AAm]	mean crystal growth front velocity	mean crystal growth front velocity	ratio of means		[bis]	crystal growth front velocity	crystal growth front velocity		[bis]	mean crystal growth front velocity	mean crystal growth front velocity	ratio of means
M	mm/s	mm/s		M	mm/s	mm/s			M	mm/s	mm/s		M	mm/s	mm/s
	uncured, no bis	cured, no bis			uncured	cured	uncured/cured			uncured, 2.8M AAm	cured, 2.8M AAm			uncured	cured	uncured/cured
0	3.26			0	3.32133	n/a			0	0.9536	0.1599		0	0.964017	0.175733	5.48568
0	3.324			0.7	2.19033	1.911	1.14617		0	0.9533	0.1494		6.5	0.947633	0.140067	6.76559
0	3.38			1.4	1.71867	0.5887	2.91943		0	0.9621	0.1527		13	0.940167	0.144367	6.51235
0.7	2.167	1.985		2.1	1.32	0.3109	4.24574		0	0.967	0.2011		19.5	0.9456	0.161533	5.8539
0.7	2.204	1.996		2.8	0.964017	0.175733	5.48568		0	0.9653	0.1982
0.7	2.2	1.752							0	0.9828	0.1931
1.4	1.729	0.6339							6.5	0.9516	0.144
1.4	1.72	0.5429							6.5	0.9404	0.1388
1.4	1.707	0.5893							6.5	0.9509	0.1374
2.1	1.306	0.2921							13	0.935	0.1354
2.1	1.34	0.3195							13	0.948	0.1516
2.1	1.314	0.3211							13	0.9375	0.1461
2.8	0.9536	0.1599							19.5	0.9534	0.1537
2.8	0.9533	0.1494							19.5	0.946	0.1605
2.8	0.9621	0.1527							19.5	0.9374	0.1704
2.8	0.967	0.2011
2.8	0.9653	0.1982
2.8	0.9828	0.1931

## Sheet: Figure 3a
Position	Temperature	Temperature	Temperature	Temperature
mm	C	C	C	C
	t = 5s	t = 10s	t = 15s	t = 20s
﻿0	﻿27.5	﻿24.28	﻿23.04	﻿22.66
0.11897	28.68	24.74	23.2	22.71
0.23794	29.87	25.29	23.59	22.92
0.35691	30.39	25.66	23.85	23.15
0.47588	30.67	25.7	23.83	23.15
0.59484	31.04	25.86	23.83	23.18
0.71381	31.6	26.16	23.95	23.18
0.83278	31.9	26.3	24	23.15
0.95175	32.21	26.48	24.11	23.23
1.0707	32.61	26.79	24.24	23.29
1.1897	33.1	27.08	24.4	23.34
1.3087	33.47	27.32	24.51	23.42
1.4276	33.91	27.58	24.64	23.49
1.5466	34.35	27.78	24.76	23.53
1.6656	34.77	27.94	24.92	23.59
1.7845	35.4	28.07	25.16	23.77
1.9035	35.76	28.09	25.19	23.78
2.0225	36.26	28.13	25.39	23.85
2.1414	36.68	28.21	25.52	23.91
2.2604	37.33	28.38	25.78	24.07
2.3794	37.69	28.44	25.9	24.03
2.4983	38.27	28.68	26.16	24.2
2.6173	38.59	28.75	26.19	24.24
2.7363	39.05	28.89	26.3	24.28
2.8553	39.77	29.26	26.58	24.51
2.9742	40.16	29.45	26.53	24.61
3.0932	40.62	29.64	26.5	24.73
3.2122	41.11	29.86	26.47	24.83
3.3311	41.62	30.04	26.28	24.84
3.4501	42.02	30.23	26.2	24.96
3.5691	42.57	30.52	26.3	25.16
3.688	42.98	30.76	26.29	25.36
3.807	43.38	31.07	26.35	25.51
3.926	43.51	31.25	26.32	25.62
4.0449	43.57	31.48	26.35	25.76
4.1639	43.52	31.73	26.47	25.91
4.2829	43.11	31.94	26.45	25.91
4.4019	42.34	32.3	26.62	26.08
4.5208	40.8	32.54	26.69	26.06
4.6398	38.07	32.85	26.82	26
4.7588	33.57	33.15	26.95	25.93
4.8777	28.36	33.5	27.11	25.69
4.9967	25.63	33.77	27.23	25.61
5.1157	23.99	34.15	27.4	25.5
5.2346	22.7	34.35	27.42	25.34
5.3536	21.98	34.62	27.55	25.29
5.4726	21.44	35.06	27.73	25.23
5.5915	21.24	35.5	27.94	25.31
5.7105	20.92	35.67	27.94	25.17
5.8295	20.88	36.12	28.16	25.3
5.9484	20.67	36.5	28.27	25.27
6.0674	20.6	36.91	28.52	25.3
6.1864	20.61	37.26	28.62	25.4
6.3054	20.56	37.62	28.8	25.43
6.4243	20.55	38.07	28.97	25.42
6.5433	20.57	38.49	29.15	25.55
6.6623	20.47	38.78	29.3	25.66
6.7812	20.47	39.19	29.55	25.68
6.9002	20.41	39.45	29.62	25.61
7.0192	20.41	40	29.88	25.85
7.1381	20.35	40.3	30.04	25.9
7.2571	20.34	40.65	30.26	25.98
7.3761	20.43	41.13	30.55	26.14
7.495	20.42	41.49	30.78	26.31
7.614	20.41	41.82	31.03	26.33
7.733	20.43	42.2	31.21	26.42
7.852	20.39	42.52	31.42	26.51
7.9709	20.38	42.8	31.59	26.57
8.0899	20.45	43.11	31.96	26.76
8.2089	20.45	43.37	32.13	26.79
8.3278	20.39	43.56	32.36	26.96
8.4468	20.37	43.74	32.57	27.03
8.5658	20.39	43.79	32.93	27.22
8.6847	20.35	43.76	33.13	27.24
8.8037	20.44	43.62	33.46	27.45
8.9227	20.42	43.13	33.69	27.53
9.0416	20.31	41.92	33.98	27.62
9.1606	20.39	39.93	34.31	27.85
9.2796	20.39	35.98	34.51	27.93
9.3985	20.38	31.06	34.85	28.09
9.5175	20.39	27.4	35.12	28.19
9.6365	20.44	24.79	35.58	28.49
9.7555	20.29	23.32	35.7	28.42
9.8744	20.32	22.53	36.08	28.67
9.9934	20.37	21.99	36.41	28.81
10.112	20.26	21.36	36.7	28.88
10.231	20.2	21.21	37.09	29.08
10.35	20.34	21.07	37.41	29.3
10.469	20.33	20.92	37.71	29.4
10.588	20.33	20.89	38.21	29.68
10.707	20.37	20.91	38.59	29.87
10.826	20.33	20.79	38.85	29.98
10.945	20.36	20.79	39.23	30.14
11.064	20.39	20.81	39.63	30.42
11.183	20.44	20.79	40.09	30.67
11.302	20.35	20.56	40.38	30.76
11.421	20.28	20.64	40.75	30.93
11.54	20.43	20.79	41.18	31.25
11.659	20.24	20.55	41.37	31.36
11.778	20.34	20.66	41.83	31.68
11.897	20.28	20.6	42.08	31.82
12.016	20.22	20.51	42.25	31.99
12.135	20.23	20.53	42.52	32.19
12.254	20.24	20.54	42.81	32.54
12.373	20.29	20.5	43.09	32.76
12.492	20.37	20.56	43.37	33.04
12.611	20.28	20.49	43.51	33.26
12.73	20.45	20.63	43.9	33.65
12.849	20.23	20.45	43.85	33.77
12.968	20.35	20.54	43.96	34.08
13.087	20.28	20.45	43.89	34.35
13.206	20.32	20.56	43.77	34.67
13.325	20.31	20.6	43.28	34.97
13.443	20.33	20.54	42.54	35.26
13.562	20.26	20.46	41.02	35.51
13.681	20.35	20.54	38.77	35.86
13.8	20.29	20.53	35.04	36.24
13.919	20.38	20.51	30.62	36.58
14.038	20.28	20.45	27.27	36.77
14.157	20.37	20.47	25.24	37.17
14.276	20.31	20.51	23.65	37.45
14.395	20.37	20.52	22.85	37.81
14.514	20.24	20.38	22.18	38.03
14.633	20.2	20.37	21.86	38.29
14.752	20.33	20.47	21.61	38.63
14.871	20.38	20.56	21.55	39.12
14.99	20.33	20.47	21.3	39.34
15.109	20.24	20.48	21.22	39.67
15.228	20.24	20.38	21.08	39.86
15.347	20.41	20.56	21.17	40.43
15.466	20.38	20.54	21.12	40.7
15.585	20.29	20.48	21.09	40.83
15.704	20.35	20.41	21	41.08
15.823	20.3	20.47	21.02	41.52
15.942	20.29	20.37	20.88	41.73
16.061	20.4	20.49	20.93	42.09
16.18	20.43	20.52	21.01	42.4
16.299	20.34	20.45	20.9	42.62
16.418	20.37	20.45	20.94	43.07
16.537	20.35	20.46	20.84	43.32
16.656	20.34	20.41	20.91	43.61
16.775	20.28	20.43	20.83	43.78
16.894	20.26	20.31	20.79	44.02
17.013	20.35	20.47	20.9	44.35
17.132	20.28	20.4	20.83	44.39
17.25	20.28	20.44	20.78	44.49
17.369	20.35	20.48	20.85	44.62
17.488	20.31	20.43	20.79	44.64
17.607	20.28	20.38	20.71	44.47
17.726	20.36	20.48	20.85	44.21
17.845	20.34	20.45	20.79	43.49
17.964	20.29	20.4	20.73	42.24
18.083	20.43	20.53	20.85	40.42
18.202	20.38	20.49	20.78	37.31
18.321	20.43	20.51	20.83	33.19
18.44	20.34	20.39	20.71	28.64
18.559	20.4	20.51	20.87	26.35
18.678	20.31	20.4	20.77	24.63
18.797	20.36	20.4	20.77	23.58
18.916	20.35	20.37	20.73	22.91
19.035	20.41	20.56	20.79	22.46
19.154	20.43	20.53	20.86	22.15
19.273	20.56	20.61	20.92	22.06
19.392	20.37	20.47	20.69	21.69
19.511	20.37	20.52	20.74	21.71
19.63	20.38	20.49	20.78	21.56
19.749	20.34	20.37	20.73	21.47
19.868	20.41	20.48	20.73	21.51
19.987	20.28	20.4	20.61	21.35
20.106	20.33	20.37	20.66	21.31

## Sheet: Figure 3b
Position	Temperature	Temperature	Temperature	Temperature	Temperature	Temperature	Temperature	Temperature	Temperature	Temperature	Temperature	Temperature	Temperature	Temperature	Temperature	Temperature
mm	C	C	C	C	C	C	C	C	C	C	C	C	C	C	C	C
	t = 5s	t = 10s	t = 15s	t = 20s	t = 25s	t = 30s	t = 35s	t = 40s	t = 45s	t = 50s	t = 55s	t = 60s	t = 65s	t = 70s	t = 75s	t = 80s
﻿0	﻿22.4	﻿22.45	﻿21.95	﻿21.6	﻿21.34	﻿21.14	﻿21.05	﻿21.08	﻿20.99	﻿20.99	﻿20.95	﻿20.98	﻿20.98	﻿20.96	﻿20.99	﻿20.98
0.11568	22.85	22.72	22.2	21.76	21.5	21.34	21.19	21.13	21.06	21.03	21.05	21.08	21.05	21.04	21.04	21.14
0.23135	23.25	23.01	22.34	21.89	21.56	21.36	21.16	21.1	21.06	21	20.99	21.01	21.03	21.04	21.08	21.03
0.34703	24.04	23.52	22.64	22.1	21.67	21.41	21.23	21.1	21.1	20.99	21.07	20.97	21.03	21.05	21.03	21.01
0.46271	25.38	24.25	23.07	22.28	21.81	21.48	21.28	21.17	21.1	21.06	20.99	21.01	21.01	20.97	20.98	21.02
0.57838	26.89	25.11	23.64	22.74	22.11	21.71	21.46	21.37	21.23	21.17	21.19	21.14	21.17	21.21	21.19	21.17
0.69406	27.7	25.66	23.87	22.85	22.26	21.84	21.62	21.37	21.3	21.21	21.19	21.17	21.23	21.21	21.2	21.21
0.80974	28.1	25.93	24.06	22.97	22.25	21.81	21.6	21.41	21.31	21.16	21.19	21.16	21.21	21.16	21.19	21.14
0.92542	28.52	26.21	24.26	23.02	22.32	21.85	21.56	21.38	21.26	21.16	21.21	21.15	21.15	21.17	21.13	21.08
1.0411	28.73	26.6	24.41	23.22	22.38	21.86	21.56	21.4	21.25	21.17	21.18	21.16	21.2	21.14	21.17	21.16
1.1568	27.89	27.05	24.62	23.29	22.48	21.91	21.62	21.4	21.27	21.14	21.18	21.15	21.16	21.16	21.13	21.14
1.2724	26.66	27.55	24.9	23.45	22.57	21.98	21.64	21.41	21.24	21.17	21.12	21.13	21.14	21.13	21.16	21.11
1.3881	25.53	28.14	25.22	23.62	22.69	22.04	21.71	21.48	21.28	21.14	21.18	21.16	21.06	21.12	21.09	21.12
1.5038	24.64	28.76	25.67	23.84	22.81	22.15	21.79	21.41	21.35	21.22	21.2	21.19	21.15	21.12	21.17	21.16
1.6195	23.85	29.32	26.03	24.05	22.92	22.2	21.78	21.54	21.32	21.28	21.19	21.16	21.17	21.13	21.16	21.08
1.7352	23.26	29.43	26.58	24.39	23.17	22.38	21.91	21.58	21.43	21.3	21.24	21.17	21.17	21.22	21.16	21.17
1.8508	22.77	28.46	27.08	24.65	23.33	22.43	22.01	21.63	21.41	21.32	21.22	21.25	21.25	21.19	21.19	21.19
1.9665	22.32	27.17	27.61	24.95	23.41	22.49	21.99	21.62	21.43	21.26	21.25	21.16	21.12	21.14	21.11	21.16
2.0822	22.01	26.25	28.33	25.31	23.64	22.67	22.11	21.72	21.48	21.37	21.25	21.28	21.23	21.17	21.18	21.17
2.1979	21.81	25.26	28.95	25.69	23.9	22.78	22.21	21.83	21.57	21.35	21.34	21.31	21.21	21.21	21.17	21.19
2.3135	21.56	24.59	29.6	26.17	24.18	23.06	22.34	21.89	21.61	21.47	21.37	21.35	21.35	21.23	21.25	21.23
2.4292	21.39	23.98	29.36	26.7	24.49	23.17	22.47	21.94	21.65	21.42	21.37	21.35	21.31	21.25	21.27	21.24
2.5449	21.34	23.57	28.32	27.26	24.78	23.41	22.59	22	21.73	21.51	21.43	21.39	21.35	21.3	21.3	21.25
2.6606	21.23	23.14	27.19	27.87	25.09	23.56	22.73	22.12	21.81	21.53	21.49	21.39	21.37	21.32	21.29	21.28
2.7762	21.08	22.72	26.15	28.5	25.41	23.74	22.83	22.13	21.79	21.56	21.42	21.39	21.34	21.24	21.3	21.28
2.8919	20.97	22.4	25.34	29.13	25.79	23.92	22.91	22.18	21.9	21.53	21.38	21.32	21.25	21.24	21.23	21.17
3.0076	20.92	22.19	24.68	29.73	26.32	24.22	23.1	22.38	21.92	21.64	21.56	21.43	21.35	21.31	21.28	21.19
3.1233	20.87	21.97	24.09	29.21	26.77	24.52	23.21	22.45	21.96	21.68	21.54	21.43	21.33	21.25	21.3	21.25
3.239	20.79	21.75	23.59	28.05	27.29	24.77	23.41	22.52	22.04	21.7	21.56	21.4	21.33	21.21	21.26	21.22
3.3546	20.69	21.51	23.18	26.91	27.87	25.02	23.53	22.62	22.08	21.73	21.51	21.41	21.38	21.25	21.25	21.19
3.4703	20.66	21.41	22.78	26.01	28.53	25.39	23.78	22.73	22.19	21.77	21.56	21.42	21.32	21.27	21.23	21.21
3.586	20.65	21.3	22.59	25.26	29.28	25.82	24.02	22.92	22.25	21.83	21.55	21.48	21.37	21.32	21.22	21.2
3.7017	20.58	21.16	22.26	24.49	29.61	26.22	24.21	23.02	22.32	21.81	21.63	21.45	21.32	21.25	21.24	21.16
3.8173	20.6	21.09	22.08	24.02	28.99	26.75	24.52	23.22	22.46	22.03	21.69	21.51	21.42	21.36	21.27	21.17
3.933	20.54	21.07	21.93	23.56	27.9	27.33	24.8	23.36	22.51	21.99	21.77	21.49	21.34	21.32	21.28	21.22
4.0487	20.55	20.96	21.74	23.24	26.88	27.95	25.13	23.53	22.71	22.08	21.84	21.55	21.41	21.36	21.32	21.25
4.1644	20.66	20.99	21.69	22.97	25.98	28.73	25.57	23.85	22.88	22.25	21.89	21.69	21.56	21.42	21.39	21.27
4.28	20.53	20.9	21.52	22.63	25.25	29.37	25.95	24.09	23	22.3	21.94	21.64	21.48	21.36	21.29	21.23
4.3957	20.48	20.79	21.46	22.41	24.57	29.62	26.39	24.29	23.13	22.38	22	21.69	21.52	21.37	21.3	21.25
4.5114	20.58	20.86	21.37	22.24	24.01	28.8	26.95	24.61	23.28	22.5	22.03	21.82	21.56	21.43	21.38	21.3
4.6271	20.52	20.74	21.24	22.04	23.65	27.71	27.53	24.93	23.49	22.64	22.12	21.81	21.6	21.46	21.38	21.3
4.7428	20.47	20.67	21.17	21.86	23.19	26.68	28.14	25.24	23.68	22.68	22.16	21.86	21.59	21.46	21.38	21.3
4.8584	20.37	20.51	20.97	21.59	22.8	25.69	28.79	25.54	23.8	22.72	22.17	21.76	21.56	21.39	21.28	21.16
4.9741	20.49	20.64	21.09	21.65	22.66	25.12	29.56	26.09	24.19	23.02	22.42	21.93	21.72	21.56	21.42	21.35
5.0898	20.4	20.58	20.9	21.41	22.34	24.42	29.36	26.49	24.39	23.11	22.48	21.98	21.67	21.48	21.35	21.22
5.2055	20.48	20.64	20.95	21.45	22.27	24	28.42	27.19	24.76	23.39	22.64	22.13	21.78	21.63	21.49	21.39
5.3211	20.45	20.62	20.9	21.4	22.08	23.59	27.37	27.8	25.06	23.62	22.79	22.21	21.87	21.67	21.49	21.37
5.4368	20.47	20.52	20.84	21.21	21.91	23.21	26.39	28.49	25.41	23.72	22.88	22.31	21.94	21.72	21.51	21.35
5.5525	20.39	20.52	20.77	21.17	21.72	22.87	25.53	29.17	25.78	23.93	23	22.37	21.94	21.69	21.53	21.36
5.6682	20.36	20.47	20.68	21.06	21.55	22.55	24.79	29.59	26.27	24.16	23.09	22.44	22.01	21.71	21.51	21.35
5.7838	20.39	20.41	20.73	21.02	21.51	22.38	24.29	28.99	26.79	24.44	23.31	22.55	22.07	21.77	21.6	21.44
5.8995	20.33	20.4	20.62	20.9	21.35	22.1	23.75	27.9	27.33	24.72	23.42	22.65	22.1	21.78	21.5	21.39
6.0152	20.56	20.62	20.84	21.11	21.47	22.09	23.57	27.08	28.23	25.25	23.83	22.96	22.43	22	21.79	21.61
6.1309	20.39	20.43	20.64	20.9	21.28	21.88	23.09	26.05	28.86	25.49	23.91	23.02	22.35	21.98	21.69	21.52
6.2466	20.26	20.26	20.44	20.77	21.05	21.6	22.62	25.16	29.44	25.76	24.02	22.97	22.26	21.91	21.63	21.37
6.3622	20.31	20.37	20.54	20.77	21.03	21.53	22.4	24.62	29.58	26.31	24.35	23.17	22.45	22	21.68	21.49
6.4779	20.31	20.33	20.53	20.74	20.99	21.45	22.25	24.04	28.71	26.83	24.61	23.39	22.58	22.11	21.74	21.49
6.5936	20.33	20.39	20.55	20.72	21.01	21.39	22.07	23.66	27.67	27.5	24.97	23.59	22.75	22.24	21.79	21.62
6.7093	20.26	20.29	20.47	20.65	20.81	21.22	21.79	23.15	26.57	28.11	25.2	23.69	22.78	22.22	21.81	21.58
6.8249	20.29	20.35	20.49	20.7	20.84	21.19	21.7	22.92	25.8	28.97	25.72	24.03	22.99	22.38	21.91	21.68
6.9406	20.33	20.38	20.48	20.65	20.84	21.14	21.58	22.66	25.08	29.58	26.18	24.24	23.19	22.46	22.08	21.69
7.0563	20.28	20.35	20.49	20.68	20.81	21.06	21.48	22.43	24.45	29.38	26.63	24.54	23.29	22.56	22.1	21.71
7.172	20.32	20.36	20.47	20.64	20.8	21.04	21.35	22.23	23.92	28.41	27.23	24.87	23.5	22.77	22.17	21.81
7.2876	20.31	20.33	20.47	20.6	20.78	20.97	21.26	21.98	23.42	27.31	27.82	25.11	23.63	22.83	22.23	21.84
7.4033	20.23	20.25	20.35	20.53	20.64	20.83	21.16	21.77	23.07	26.26	28.44	25.45	23.86	22.86	22.28	21.84
7.519	20.39	20.39	20.53	20.62	20.8	20.97	21.3	21.77	22.89	25.63	29.32	26.05	24.25	23.18	22.53	22.1
7.6347	20.28	20.35	20.49	20.55	20.71	20.9	21.07	21.57	22.47	24.89	29.77	26.4	24.45	23.26	22.55	22.03
7.7504	20.26	20.26	20.33	20.43	20.62	20.77	20.98	21.42	22.26	24.24	29.16	26.91	24.69	23.38	22.58	22.08
7.866	20.28	20.26	20.41	20.56	20.64	20.79	20.99	21.4	22.09	23.79	28.05	27.52	25	23.61	22.76	22.19
7.9817	20.29	20.3	20.39	20.54	20.67	20.8	20.96	21.32	21.92	23.37	27	28.21	25.4	23.84	22.93	22.33
8.0974	20.32	20.36	20.45	20.59	20.68	20.8	20.97	21.23	21.81	23.01	26.11	28.93	25.84	24.08	23.1	22.46
8.2131	20.27	20.35	20.43	20.54	20.65	20.79	20.92	21.2	21.67	22.74	25.25	29.62	26.27	24.34	23.27	22.53
8.3287	20.28	20.34	20.53	20.59	20.6	20.81	20.94	21.17	21.6	22.5	24.68	29.67	26.78	24.65	23.48	22.68
8.4444	20.47	20.5	20.61	20.66	20.82	20.88	21.03	21.31	21.62	22.44	24.26	28.85	27.46	25.07	23.75	22.91
8.5601	20.26	20.26	20.37	20.47	20.57	20.64	20.79	20.94	21.34	22.04	23.6	27.52	27.88	25.22	23.74	22.86
8.6758	20.41	20.39	20.47	20.59	20.68	20.75	20.9	21.07	21.39	21.98	23.28	26.62	28.7	25.64	23.98	23.01
8.7914	20.36	20.39	20.5	20.61	20.68	20.77	20.87	21.03	21.31	21.88	22.97	25.8	29.46	26.09	24.31	23.27
8.9071	20.31	20.31	20.43	20.52	20.66	20.73	20.79	20.96	21.21	21.69	22.66	25.08	29.94	26.5	24.57	23.39
9.0228	20.28	20.31	20.43	20.47	20.57	20.66	20.75	20.87	21.13	21.53	22.38	24.45	29.47	27	24.82	23.52
9.1385	20.28	20.32	20.41	20.52	20.56	20.69	20.72	20.9	21.06	21.47	22.22	23.96	28.37	27.57	25.1	23.69
9.2542	20.27	20.32	20.37	20.49	20.57	20.67	20.72	20.9	21.03	21.34	22.02	23.54	27.25	28.29	25.47	23.93
9.3698	20.4	20.37	20.44	20.59	20.68	20.78	20.85	20.92	21.1	21.42	22.02	23.24	26.45	29.08	25.99	24.25
9.4855	20.23	20.29	20.28	20.4	20.46	20.56	20.71	20.75	20.91	21.14	21.69	22.77	25.52	29.68	26.24	24.37
9.6012	20.26	20.33	20.4	20.5	20.58	20.63	20.71	20.81	20.92	21.23	21.63	22.62	24.91	29.89	26.82	24.73
9.7169	20.43	20.43	20.51	20.54	20.66	20.75	20.83	20.95	21.01	21.26	21.63	22.51	24.43	29.07	27.49	25.11
9.8325	20.24	20.28	20.33	20.45	20.49	20.52	20.66	20.77	20.83	21.03	21.42	22.19	23.85	27.93	28.01	25.33
9.9482	20.31	20.35	20.43	20.54	20.57	20.62	20.7	20.87	20.88	21.06	21.41	22.12	23.47	26.96	28.79	25.79
10.064	20.35	20.4	20.5	20.56	20.61	20.64	20.76	20.84	20.96	21.14	21.37	22.01	23.22	26.11	29.58	26.26
10.18	20.2	20.29	20.31	20.4	20.48	20.58	20.68	20.72	20.75	20.96	21.17	21.72	22.82	25.28	30.07	26.63
10.295	20.18	20.23	20.28	20.43	20.47	20.51	20.63	20.66	20.77	20.89	21.14	21.62	22.51	24.67	29.49	27.12
10.411	20.31	20.34	20.41	20.5	20.57	20.66	20.7	20.81	20.86	20.92	21.16	21.6	22.4	24.19	28.6	27.87
10.527	20.33	20.33	20.43	20.46	20.58	20.66	20.67	20.76	20.85	20.97	21.16	21.53	22.21	23.74	27.52	28.54
10.642	20.26	20.28	20.39	20.49	20.56	20.57	20.62	20.74	20.77	20.91	21.1	21.42	22.07	23.34	26.53	29.28
10.758	20.24	20.28	20.36	20.47	20.54	20.62	20.62	20.71	20.79	20.86	21.03	21.33	21.96	23.05	25.72	29.98
10.874	20.25	20.3	20.37	20.42	20.51	20.58	20.63	20.71	20.77	20.91	21.01	21.26	21.76	22.74	25.11	29.97
10.989	20.29	20.3	20.35	20.48	20.53	20.58	20.64	20.73	20.74	20.85	20.99	21.28	21.67	22.53	24.54	29.08
11.105	20.26	20.26	20.34	20.38	20.51	20.56	20.59	20.67	20.75	20.82	20.93	21.19	21.52	22.4	24.01	27.98
11.221	20.27	20.28	20.37	20.46	20.53	20.57	20.62	20.69	20.78	20.81	20.93	21.16	21.47	22.16	23.68	27.06
11.336	20.24	20.25	20.35	20.45	20.54	20.54	20.62	20.71	20.74	20.84	20.9	21.14	21.44	22.05	23.27	26.15
11.452	20.2	20.17	20.33	20.36	20.46	20.51	20.56	20.6	20.73	20.71	20.86	20.99	21.3	21.83	22.93	25.36
11.568	20.25	20.27	20.37	20.44	20.52	20.51	20.62	20.71	20.73	20.83	20.88	21.01	21.27	21.81	22.75	24.8
11.683	20.37	20.41	20.45	20.5	20.59	20.66	20.7	20.79	20.85	20.86	20.95	21.1	21.3	21.82	22.59	24.37
11.799	20.2	20.17	20.33	20.35	20.43	20.45	20.51	20.58	20.67	20.68	20.78	20.92	21.16	21.51	22.28	23.84
11.915	20.31	20.29	20.35	20.5	20.56	20.62	20.57	20.69	20.79	20.8	20.83	21.01	21.15	21.55	22.23	23.55
12.03	20.28	20.28	20.37	20.47	20.51	20.53	20.62	20.62	20.76	20.79	20.86	20.93	21.13	21.43	22.05	23.22
12.146	20.24	20.25	20.33	20.42	20.49	20.53	20.54	20.66	20.66	20.66	20.75	20.91	21.05	21.37	21.93	22.92
12.262	20.29	20.33	20.36	20.49	20.51	20.6	20.64	20.71	20.77	20.79	20.88	20.99	21.12	21.37	21.86	22.77
12.377	20.35	20.3	20.37	20.47	20.57	20.64	20.7	20.73	20.75	20.81	20.86	20.95	21.14	21.39	21.77	22.57
12.493	20.29	20.29	20.34	20.4	20.53	20.56	20.58	20.66	20.7	20.76	20.77	20.9	21.02	21.26	21.65	22.28
12.609	20.34	20.34	20.39	20.51	20.59	20.54	20.64	20.7	20.79	20.73	20.86	20.92	21.08	21.28	21.6	22.23
12.724	20.3	20.3	20.31	20.45	20.45	20.6	20.6	20.65	20.72	20.75	20.75	20.91	21.01	21.2	21.51	22.06
12.84	20.28	20.26	20.33	20.37	20.46	20.53	20.54	20.66	20.65	20.64	20.78	20.84	20.97	21.12	21.43	21.86
12.956	20.28	20.28	20.37	20.47	20.54	20.58	20.6	20.64	20.73	20.7	20.81	20.9	21.04	21.17	21.46	21.84
13.071	20.41	20.41	20.41	20.54	20.6	20.64	20.68	20.75	20.82	20.83	20.86	21.01	21.06	21.26	21.42	21.8
13.187	20.28	20.27	20.43	20.39	20.51	20.54	20.54	20.67	20.68	20.7	20.79	20.87	20.97	21.11	21.32	21.61
13.303	20.18	20.22	20.26	20.37	20.4	20.45	20.59	20.58	20.6	20.66	20.75	20.78	20.86	21	21.21	21.52
13.419	20.26	20.28	20.31	20.42	20.45	20.53	20.5	20.62	20.62	20.68	20.74	20.85	20.94	21.08	21.2	21.53
13.534	20.36	20.38	20.41	20.53	20.56	20.59	20.62	20.67	20.76	20.79	20.86	20.93	21.05	21.13	21.25	21.53
13.65	20.35	20.33	20.41	20.48	20.53	20.54	20.64	20.68	20.73	20.77	20.81	20.88	20.94	21.07	21.27	21.41
13.766	20.28	20.33	20.36	20.49	20.49	20.53	20.62	20.59	20.64	20.68	20.73	20.78	20.9	21.03	21.14	21.35
13.881	20.22	20.27	20.37	20.35	20.45	20.5	20.56	20.64	20.65	20.66	20.71	20.83	20.89	20.99	21.12	21.26
13.997	20.36	20.38	20.42	20.53	20.54	20.56	20.69	20.7	20.74	20.78	20.79	20.96	21.03	21.1	21.16	21.34
14.113	20.33	20.35	20.34	20.46	20.52	20.51	20.56	20.68	20.64	20.71	20.76	20.83	20.93	20.99	21.08	21.25
14.228	20.32	20.33	20.41	20.51	20.5	20.55	20.61	20.7	20.69	20.78	20.77	20.83	20.94	20.97	21.14	21.27
14.344	20.28	20.27	20.33	20.42	20.49	20.56	20.56	20.64	20.66	20.68	20.79	20.81	20.86	20.95	21.08	21.21
14.46	20.49	20.43	20.46	20.56	20.6	20.68	20.68	20.75	20.72	20.76	20.87	20.96	21.01	21.11	21.19	21.26
14.575	20.36	20.35	20.35	20.43	20.46	20.56	20.61	20.59	20.67	20.66	20.71	20.86	20.86	20.94	21.1	21.16
14.691	20.38	20.35	20.35	20.47	20.54	20.54	20.58	20.67	20.7	20.7	20.82	20.87	20.96	21	21.06	21.16
14.807	20.27	20.2	20.33	20.39	20.48	20.51	20.51	20.57	20.55	20.66	20.72	20.74	20.79	20.83	20.96	21.05
14.922	20.3	20.38	20.41	20.47	20.53	20.58	20.64	20.71	20.71	20.81	20.75	20.93	20.93	20.94	21.08	21.23
15.038	20.49	20.49	20.57	20.61	20.69	20.68	20.74	20.76	20.83	20.84	20.91	20.92	21.02	21.13	21.21	21.23
15.154	20.43	20.4	20.48	20.56	20.56	20.64	20.65	20.71	20.71	20.81	20.82	20.85	20.88	20.97	21.12	21.16
15.269	20.28	20.39	20.33	20.45	20.47	20.56	20.56	20.56	20.64	20.7	20.68	20.79	20.86	20.9	21.01	21.08
15.385	20.37	20.35	20.4	20.46	20.54	20.54	20.59	20.66	20.71	20.75	20.78	20.79	20.92	20.99	21.02	21.11
15.501	20.35	20.29	20.42	20.43	20.5	20.53	20.6	20.69	20.62	20.71	20.68	20.78	20.86	20.92	21.01	21.06
15.616	20.33	20.33	20.38	20.42	20.47	20.46	20.56	20.66	20.62	20.68	20.73	20.79	20.81	20.88	20.95	21.03
15.732	20.39	20.35	20.42	20.44	20.56	20.55	20.62	20.68	20.69	20.73	20.79	20.86	20.88	20.91	21.09	21.11
15.848	20.29	20.36	20.45	20.51	20.51	20.52	20.53	20.64	20.68	20.7	20.76	20.79	20.85	20.94	21.03	21.02
15.963	20.31	20.38	20.39	20.46	20.47	20.56	20.56	20.6	20.64	20.7	20.66	20.81	20.84	20.88	20.99	21.03
16.079	20.41	20.46	20.45	20.49	20.59	20.63	20.68	20.68	20.71	20.78	20.82	20.89	20.91	20.98	21.06	21.13
16.195	20.31	20.31	20.35	20.4	20.49	20.56	20.53	20.62	20.62	20.63	20.7	20.79	20.76	20.91	20.94	20.99
16.31	20.28	20.31	20.32	20.41	20.46	20.55	20.53	20.61	20.6	20.65	20.57	20.76	20.86	20.84	20.95	20.97
16.426	20.31	20.33	20.36	20.43	20.51	20.51	20.55	20.62	20.6	20.68	20.71	20.73	20.84	20.86	20.96	20.98
16.542	20.26	20.28	20.36	20.45	20.45	20.54	20.56	20.61	20.62	20.66	20.68	20.71	20.78	20.9	20.86	21.03
16.657	20.29	20.3	20.36	20.39	20.46	20.52	20.59	20.56	20.59	20.67	20.71	20.78	20.79	20.83	20.94	20.94
16.773	20.35	20.35	20.41	20.44	20.5	20.62	20.64	20.61	20.62	20.73	20.75	20.86	20.82	20.85	20.95	21.06
16.889	20.22	20.35	20.39	20.34	20.45	20.45	20.52	20.58	20.56	20.63	20.73	20.73	20.77	20.88	20.9	20.95
17.005	20.28	20.25	20.35	20.37	20.42	20.45	20.49	20.54	20.55	20.63	20.67	20.73	20.75	20.83	20.92	20.88
17.12	20.24	20.29	20.33	20.39	20.44	20.49	20.49	20.54	20.53	20.62	20.67	20.75	20.72	20.83	20.86	20.93
17.236	20.26	20.26	20.28	20.37	20.43	20.41	20.45	20.53	20.58	20.58	20.6	20.66	20.74	20.82	20.84	20.88
17.352	20.36	20.32	20.41	20.43	20.49	20.49	20.54	20.58	20.66	20.61	20.67	20.77	20.79	20.87	20.94	20.96
17.467	20.37	20.45	20.39	20.47	20.47	20.58	20.6	20.6	20.69	20.71	20.79	20.83	20.83	20.91	20.97	20.99
17.583	20.31	20.35	20.38	20.49	20.52	20.58	20.62	20.64	20.65	20.69	20.77	20.74	20.86	20.84	20.96	20.99
17.699	20.41	20.41	20.45	20.52	20.56	20.56	20.62	20.7	20.68	20.71	20.77	20.8	20.89	20.97	21.03	20.99
17.814	20.35	20.34	20.35	20.43	20.45	20.51	20.52	20.59	20.62	20.64	20.68	20.81	20.76	20.84	20.96	20.95
17.93	20.43	20.34	20.41	20.47	20.53	20.54	20.61	20.62	20.66	20.73	20.75	20.84	20.83	20.94	20.94	21.03
18.046	20.33	20.26	20.36	20.39	20.41	20.46	20.51	20.53	20.54	20.55	20.64	20.7	20.79	20.85	20.83	20.92
18.161	20.38	20.41	20.4	20.47	20.5	20.6	20.59	20.66	20.68	20.75	20.73	20.85	20.84	20.92	20.92	21.04
18.277	20.25	20.24	20.35	20.39	20.37	20.46	20.48	20.55	20.56	20.54	20.54	20.7	20.71	20.78	20.86	20.86
18.393	20.37	20.32	20.39	20.43	20.47	20.5	20.53	20.64	20.63	20.66	20.76	20.77	20.79	20.83	20.9	20.96
18.508	20.37	20.39	20.38	20.48	20.52	20.58	20.6	20.66	20.71	20.7	20.76	20.83	20.84	20.92	20.94	20.98
18.624	20.36	20.32	20.35	20.47	20.48	20.55	20.51	20.6	20.56	20.63	20.69	20.77	20.82	20.85	20.9	20.96
18.74	20.26	20.33	20.34	20.35	20.42	20.51	20.49	20.53	20.6	20.58	20.72	20.71	20.74	20.83	20.84	20.89
18.855	20.33	20.37	20.34	20.45	20.46	20.47	20.5	20.62	20.61	20.62	20.68	20.7	20.77	20.84	20.89	20.9
18.971	20.41	20.41	20.45	20.47	20.56	20.58	20.66	20.66	20.65	20.77	20.77	20.79	20.87	20.88	20.96	20.99
19.087	20.39	20.38	20.43	20.49	20.49	20.57	20.58	20.64	20.68	20.68	20.73	20.79	20.83	20.84	20.89	21
19.202	20.33	20.4	20.39	20.41	20.46	20.53	20.6	20.56	20.62	20.68	20.69	20.73	20.8	20.82	20.9	20.94
19.318	20.38	20.39	20.41	20.49	20.48	20.54	20.56	20.63	20.68	20.66	20.7	20.79	20.81	20.93	20.97	20.95
19.434	20.28	20.26	20.36	20.39	20.36	20.43	20.49	20.55	20.56	20.6	20.64	20.72	20.7	20.73	20.79	20.86
19.549	20.34	20.39	20.43	20.44	20.46	20.52	20.57	20.63	20.58	20.66	20.7	20.74	20.81	20.84	20.89	20.9
19.665	20.4	20.33	20.39	20.42	20.47	20.52	20.54	20.57	20.62	20.67	20.73	20.74	20.81	20.81	20.9	20.91
19.781	20.33	20.41	20.43	20.48	20.48	20.54	20.56	20.68	20.62	20.66	20.73	20.77	20.87	20.89	20.96	20.96
19.896	20.39	20.34	20.34	20.31	20.45	20.51	20.54	20.53	20.57	20.66	20.66	20.73	20.76	20.79	20.86	20.88
20.012	20.47	20.41	20.53	20.6	20.56	20.61	20.66	20.71	20.66	20.79	20.81	20.85	20.85	20.92	20.96	21

## Sheet: Supp Fig 3
[AAm]	Crystal or pore diameter	Crystal or pore diameter
M	um	um
	upper bound	lower bound
0	200	80
0.7	120	20
1.4	40	10
2.1	5	0.5
2.8	1	0.1

## Sheet: Supp Fig 5b
Timestep	Position	Position	Position	Position
steps	voxels	voxels	voxels	voxels
	0.01% threshold	0.1% threshold	1% threshold	10% threshold
1	1	1	0	0
2	1.9928	1	0	0
3	1.9984	1.9984	0	0
4	1.9918	1.9918	0	0
5	2.988	1.994	1	0
6	2.98774	1.99387	1	0
7	2.9902	2.9902	1	0
8	3.987	2.9865	1	0
9	3.98908	2.99272	1	0
10	3.9884	2.98825	1	0
11	3.9904	2.9936	1	0
12	3.99156	3.99156	1	0
13	4.98718	3.9969	1.99028	0
14	4.98905	3.9887	1.988	0
15	5.98669	3.98613	1.98557	0
16	6.98436	3.99218	1.99179	0
17	6.98736	4.98615	1.99247	0
18	6.98629	4.98565	1.98469	0
19	6.98676	4.9962	1.99528	0
20	6.98827	4.99218	1.99076	0
21	6.98654	4.9957	1.99542	0
22	6.9891	4.99725	1.98915	0
23	6.98826	4.99657	1.98925	0
24	6.9904	4.9936	1.9984	0
25	6.98845	4.99645	1.996	0
26	7.9901	4.9903	1.9905	0
27	7.99048	4.99456	1.99864	0
28	8.98765	4.98607	1.99264	0
29	9.988	4.98896	1.99296	0
30	9.988	4.9984	1.9912	0
31	10.9863	4.98722	1.98766	0
32	10.987	5.98454	1.98615	0
33	11.9851	5.98972	1.98634	0
34	12.9843	5.9848	1.99696	0
35	12.9834	6.99172	1.99862	0
36	13.9826	6.99196	1.99866	0
37	13.9839	6.99092	1.98072	0
38	14.9792	6.9943	1.99528	0
39	15.979	6.99639	1.97949	0
40	15.9822	6.9976	1.98784	0
41	16.9809	6.9774	1.988	0
42	16.9782	6.98272	1.99712	0
43	17.9806	8.98188	1.99138	0
44	18.9738	8.97951	1.98087	0
45	18.976	9.97496	1.99142	0
46	18.9777	9.98884	1.98154	0
47	18.9802	9.99008	1.99606	0
48	18.9819	9.97832	1.98358	0
49	18.981	10.9977	1.9948	0
50	18.9779	10.9959	1.9824	0
51	18.9787	10.9828	1.99343	0
52	18.9789	11.9885	1.98154	0
53	18.9798	11.9824	1.99624	0
54	18.978	11.984	1.98574	0
55	18.98	12.9789	1.97692	0
56	18.979	12.986	1.99115	0
57	18.9829	12.9962	1.98255	0
58	18.9841	12.9818	1.9966	0
59	18.9825	13.9985	1.9878	0
60	18.982	13.987	1.999	0
61	18.9852	13.9784	2.99836	0
62	18.979	13.9788	2.97834	0
63	18.9824	13.992	2.97892	0
64	19.9816	13.9992	2.97912	0
65	20.9773	14.9817	2.9907	0
66	21.9811	14.9955	2.99588	0
67	21.9824	14.9963	2.99947	0
68	21.9792	15.9954	2.97872	0
69	21.9773	15.9905	2.97988	0
70	21.9827	15.9843	2.9839	0
71	21.9803	16.9828	2.98058	0
72	22.982	16.9869	2.99836	0
73	23.9773	16.9789	2.98207	0
74	24.9775	16.9766	2.98764	0
75	25.9776	16.9888	2.98891	0
76	26.9739	18.986	3.98885	0
77	27.9759	18.9749	3.9733	0
78	28.9817	18.9863	3.99314	0
79	29.9738	18.9934	3.98958	0
80	30.9758	19.9979	4.9816	0
81	30.9773	19.9772	4.97458	0
82	31.9795	19.981	4.99	0
83	32.98	19.9791	4.97574	0
84	33.981	20.9715	4.9825	0
85	34.9706	20.9932	4.98069	0
86	35.972	20.9841	4.99488	0
87	36.9792	20.984	4.9888	0
88	37.9798	21.9892	4.97208	0
89	38.979	21.969	4.9905	0
90	38.9707	21.9973	4.99287	0
91	39.9705	21.9698	4.97272	0
92	40.9763	22.9967	4.98546	0
93	41.9692	22.9991	4.98875	0
94	42.9737	22.9999	4.99768	0
95	43.9774	22.9904	4.97818	0
96	44.972	22.981	4.97937	0
97	45.9746	23.9961	4.968	0
98	46.9739	23.9819	4.9944	0
99	46.9692	23.9961	4.97816	0
100	47.9772	23.9852	4.9776	0
101	48.9668	23.9761	4.9992	0
102	49.973	23.9718	4.98245	0
103	50.9711	23.9934	4.99792	0
104	51.9718	24.9755	4.98194	0
105	52.9674	24.9927	4.9961	0
106	53.9689	24.9753	4.97619	0
107	54.981	24.986	4.96648	0
108	54.9722	24.9934	4.97368	0
109	55.9786	24.9967	4.98548	0
110	56.9787	24.9755	4.98194	0
111	57.9766	24.9826	4.98312	0
112	58.9758	24.9841	4.98902	0
113	59.976	24.9912	4.9902	0
114	60.9823	24.9869	4.96683	0
115	61.9782	25.989	4.99256	0
116	62.9748	25.9669	4.98902	0
117	62.972	25.9758	4.9824	0
118	63.9844	26.9993	4.9812	0
119	64.9785	27.9711	4.9872	0
120	64.9766	27.9679	4.98916	0
121	64.9864	28.9743	4.98776	0
122	64.9833	28.997	4.99554	0
123	64.9768	28.9901	4.99896	0
124	64.9729	28.9709	4.96965	0
125	64.9744	28.9964	4.99092	0
126	64.984	28.9744	4.98784	0
127	64.9842	28.9821	4.98072	0
128	64.991	28.9835	4.99764	0
129	64.9803	28.9843	4.97761	0
130	64.9824	28.9871	4.99024	0
131	64.9868	28.9755	4.97704	0
132	64.9803	28.9747	4.98873	0
133	64.9839	28.9782	6.97464	0
134	64.9776	28.9805	6.99952	0
135	64.9824	28.9764	6.99676	0
136	64.9763	28.9787	6.99544	0
137	64.9773	35.9838	6.9902	0
138	64.976	35.9948	6.98945	0
139	64.9788	35.9795	6.98021	0
140	64.9791	35.9973	6.99221	0
141	64.9781	35.9805	6.9829	0
142	65.9788	35.9851	6.99875	0
143	66.9776	41.9785	6.99797	0
144	67.9796	41.9892	6.99954	0
145	67.9782	41.985	6.9967	0
146	68.9778	41.9853	8.98943	0
147	69.9788	41.9809	9.98644	0
148	70.978	41.9919	9.99878	0
149	71.9774	41.9956	9.99681	0
150	72.9795	41.9918	9.98326	0
151	73.9783	41.9965	9.99205	0
152	74.9805	41.9947	9.98173	0
153	75.9789	41.99	9.98843	0
154	76.9797	41.9799	9.98127	0
155	77.9789	41.9923	10.9888	0
156	78.9795	41.9861	18.9779	0
157	78.9803	50.9982	18.9869	0
158	79.9796	51.9804	18.9852	0
159	80.98	51.987	18.985	0
160	81.9782	51.9953	18.9853	0
161	82.9791	51.9867	18.9927	0
162	83.9786	51.9929	18.9988	0
163	84.9788	51.9848	18.9908	0
164	84.9818	51.9844	18.9869	0
165	84.9792	51.9866	18.994	0
166	84.9823	51.9967	18.9903	0
167	84.9803	51.9866	18.9929	0
168	84.9839	51.9924	18.9807	0
169	84.9819	51.9912	18.9805	0
170	84.9824	51.9991	18.9962	0
171	84.9826	51.9832	18.9838	0
172	84.9815	51.9826	18.9837	0
173	84.9827	51.9868	18.9909	0
174	84.9846	51.998	18.9927	0
175	84.9831	51.9923	19.9935	0
176	84.9849	51.9921	23.9972	0
177	84.9862	51.9846	23.9832	0
178	84.9827	51.9876	24.99	0
179	84.986	51.9878	24.9861	0
180	84.9852	51.9995	24.9958	0
181	84.9838	51.9842	24.9906	0
182	84.9841	51.9898	24.9883	0
183	84.9883	51.9841	24.9896	0
184	84.9864	51.9935	24.9846	0
185	84.9883	79.987	24.9876	0
186	84.9878	79.9846	24.9965	0
187	84.9873	79.986	24.9875	0
188	84.9869	79.9884	24.9897	0
189	84.9892	79.9932	24.9926	0
190	84.9895	79.9943	24.9886	0
191	84.9895	79.9942	24.9887	0
192	84.9901	79.9913	24.991	0
193	84.9887	79.9934	24.9887	0
194	84.9886	79.9949	24.9947	0
195	84.9892	79.9962	24.991	0
196	84.9875	79.9905	24.9964	0
197	84.9911	79.9915	24.9956	0
198	84.9876	79.9889	24.9908	0
199	84.9924	79.995	25.9999	0
200	84.9935	79.9968	25.9964	0
201	84.9894	79.9975	25.9979	0
202	84.9895	79.9931	25.9945	0
203	84.9936	79.9904	25.991	0
204	84.9913	79.9984	25.9884	0
205	84.9885	79.9966	25.9954	0
206	84.9922	79.9911	25.9936	0
207	84.9911	79.9992	25.9942	0
208	84.9958	79.9903	25.993	0
209	84.9924	79.9961	26.9944	0
210	84.9916	79.9909	26.9903	0
211	84.9914	79.9987	26.9906	0
212	84.9959	79.9954	26.9941	0
213	84.9904	79.9947	26.9985	0
214	84.9953	79.994	26.9923	0
215	84.9925	79.9939	26.9967	0
216	84.9977	79.9948	27.9952	0
217	84.9935	79.9958	27.9936	0
218	84.992	79.9922	32.9959	0
219	84.9911	79.9916	32.996	0
220	84.9964	79.9939	32.9975	0
221	84.997	79.9997	32.9987	0
222	84.9915	79.9931	32.9984	0
223	84.9927	79.991	32.9926	0
224	84.9947	79.9969	32.9921	0
225	84.9911	79.9932	33.9943	0
226	84.9913	79.9953	33.9992	0
227	84.9916	79.9956	33.996	0
228	84.9921	79.9999	33.9953	0
229	84.9919	79.999	33.9931	0
230	84.9925	79.9942	33.9986	0
231	84.9919	79.995	33.9998	0
232	84.9923	79.9976	33.9949	0
233	84.9921	79.9971	33.9978	0
234	84.9921	79.9941	33.998	0
235	84.9923	79.9938	33.9999	0
236	84.9926	79.9949	33.999	0
237	84.9924	79.9974	35.9978	0
238	84.9935	79.9929	35.9982	0
239	84.9935	79.996	35.9994	0
240	84.9927	79.9973	35.999	0
241	84.9936	79.9945	35.9944	0
242	84.993	79.9973	37.9978	0
243	84.9939	79.996	37.9996	0
244	84.994	79.9978	37.9988	0
245	84.9933	79.9938	38.9964	0
246	84.9933	79.9978	38.9976	0
247	84.9936	79.9955	38.9957	0
248	84.9942	79.9938	38.9941	0
249	84.9938	79.9941	40.9996	0
250	84.9946	79.9946	40.9966	0
251	84.9946	79.996	40.9978	0
252	84.9948	79.9961	40.9984	0
253	84.994	79.9968	41.9987	0
254	84.9943	79.9959	41.9955	0
255	84.9944	79.9948	41.9983	0
256	84.9949	79.9985	41.9962	0
257	84.9949	79.9946	41.9956	0
258	84.9947	79.9979	41.9962	0
259	84.9956	79.9988	41.995	0
260	84.9953	79.9985	41.9989	0
261	84.995	79.9996	41.9973	0
262	84.9949	79.9993	41.9967	0
263	85.9959	79.9955	41.9951	0
264	86.9946	79.9961	42.9967	0
265	87.9954	79.9974	42.9991	0
266	88.996	79.9989	42.9956	0
267	89.9954	79.995	42.9962	0
268	90.9947	79.9988	42.9949	0
269	91.9947	80	42.998	0
270	92.9952	79.9983	42.9968	0
271	93.9952	79.9971	44.9963	0
272	94.9958	79.9965	44.9964	0
273	95.9958	79.9994	44.9983	0
274	96.9949	79.9947	45.9998	0
275	97.9949	79.9971	46	0
276	98.9948	79.9996	45.9978	0
277	99.995	79.996	45.9992	0
278	100.996	79.995	45.9959	0
279	101.996	79.9983	45.9958	0
280	101.995	79.9964	45.9964	0
281	101.995	79.9949	45.9989	0
282	101.997	79.9995	45.9951	0
283	101.995	79.9963	45.9965	0
284	101.996	79.999	45.9976	0
285	101.995	79.9964	45.9992	0
286	101.996	79.9951	45.9966	0
287	101.997	79.9954	59.9974	0
288	101.997	79.9967	59.999	0
289	101.997	79.9972	59.9999	0
290	101.996	79.9977	59.9973	0
291	101.996	79.9991	59.9955	0
292	101.997	79.996	59.9963	0
293	101.996	79.9986	59.9967	0
294	101.997	79.9986	59.9986	0
295	101.996	79.9967	59.999	0
296	101.997	79.9997	59.9986	0
297	102.996	79.9976	59.9996	0
298	103.998	79.9965	59.997	0
299	104.998	79.9983	59.9998	0
300	105.996	79.9987	59.9983	0
301	106.998	82.9963	59.9962	0
302	106.997	82.998	59.9986	0
303	107.997	82.9971	59.9957	0
304	108.997	84.9989	59.9985	0
305	109.998	85.9994	59.9975	0
306	110.997	85.997	59.9964	0
307	111.997	85.9974	59.9975	0
308	112.997	85.9962	59.9974	0
309	113.997	85.9994	59.9987	0
310	114.997	85.9981	59.9969	0
311	115.997	85.9977	59.9974	0
312	116.998	85.9976	59.997	0
313	117.997	85.9961	59.9997	0
314	118.996	85.9992	59.998	0
315	119.997	85.9982	59.999	0
316	120.998	85.9994	59.9969	0
317	121.998	85.9958	59.9987	0
318	121.998	85.9985	59.9971	0
319	122.998	85.9995	59.9992	0
320	123.997	85.998	59.9966	0
321	123.998	85.9967	59.9979	0
322	123.997	85.9994	59.9994	0
323	123.996	85.9963	59.9962	0
324	123.997	86.999	60.998	0
325	123.997	91.9997	60.9998	0
326	123.998	91.9988	60.9976	0
327	123.997	92	60.998	0
328	123.998	96.9986	68.9987	0
329	123.996	96.9997	68.9986	0
330	123.999	96.9998	68.9963	0
331	123.997	96.999	68.9998	0
332	123.998	96.9989	68.9985	10.9978
333	123.998	96.9997	68.9987	10.9996
334	123.999	97.9993	68.998	10.9992
335	123.999	97.9999	68.9978	10.9973
336	123.998	97.9981	79.9981	10.9994
337	123.997	97.9971	79.9989	10.9991
338	123.997	97.9978	79.9973	10.9977
339	123.997	97.9991	79.9978	10.997
340	123.997	97.9979	79.9988	10.9981
341	123.997	97.9993	79.9985	10.9998
342	123.997	97.9985	79.9979	10.9986
343	123.997	100.999	79.997	10.999
344	123.997	100.999	79.9997	10.999
345	123.997	100.999	79.9985	10.9994
346	123.997	100.998	80	10.9992
347	123.997	100.999	79.9977	10.9974
348	124.997	100.999	79.9997	10.9984
349	125.997	104	80	10.9995
350	126.997	112.998	79.9996	10.9986
351	126.997	113	79.9988	11.9973
352	127.997	113	79.9977	11.9997
353	128.997	112.997	79.9979	11.9998
354	129.997	112.997	79.9986	11.9996
355	130.997	112.998	79.9972	11.9973
356	131.997	113	79.9971	11.9988
357	132.997	112.999	79.9976	11.9975
358	133.997	112.998	79.9994	11.9996
359	134.997	112.997	79.9987	11.9974
360	134.997	112.998	79.9971	11.9984
361	135.997	112.998	79.9975	11.9971
362	136.997	112.999	79.9986	20.997
363	137.997	113	79.9976	20.998
364	138.997	115.997	79.9986	20.9971
365	139.997	116.999	79.9995	20.9992
366	139.997	116.998	79.997	20.9971
367	139.997	117	79.9995	20.9992
368	139.997	117.998	79.9986	20.9976
369	139.997	117.997	79.9971	20.998
370	139.997	121	79.9988	20.9985
371	139.997	120.998	79.9982	20.9978
372	139.998	120.999	79.9979	20.9999
373	139.997	120.997	79.9984	20.9986
374	139.997	120.999	79.9992	20.9975
375	139.997	120.999	79.9978	20.998
376	140.997	120.998	85.9978	20.9988
377	140.997	121	85.9975	20.9976
378	141.998	120.998	85.9984	20.9991
379	142.998	120.999	85.9975	20.9989
380	143.997	120.998	85.9992	20.9983
381	144.997	121	85.9975	20.9981
382	145.998	121	85.9992	21.9981
383	146.998	120.999	85.9983	23.9993
384	147.997	120.998	85.9978	23.9982
385	148.998	120.997	85.9997	23.9979
386	149.997	121	85.9994	23.9977
387	149.997	120.998	85.9983	24
388	150.997	121.999	85.998	23.9975
389	151.998	121.999	85.9992	23.9975
390	152.998	121.999	85.9988	23.9987
391	153.998	121.998	85.9984	24.9982
392	154.998	121.998	85.9987	24.9996
393	155.997	121.999	85.9978	27.9978
394	156.998	121.999	85.9976	27.9999
395	157.998	121.999	85.9975	27.9984
396	158.998	137.998	85.9997	27.9982
397	158.998	137.999	85.9992	27.9991
398	158.998	138	85.9988	27.9993
399	158.998	137.999	86.9992	27.9978
400	158.998	137.998	86.9979	27.9983
401	158.998	137.998	91.9989	27.9976
402	158.997	137.999	91.9997	27.998
403	158.998	137.998	91.9979	27.9988
404	158.998	139	91.9978	28.998
405	158.998	138.998	91.9995	30.9995
406	158.998	138.998	91.9991	30.9995
407	158.998	138.999	91.9987	30.9985
408	158.998	139	91.9991	30.9995
409	158.998	138.998	91.9998	30.999
410	158.998	139	91.9981	30.9993
411	158.998	138.998	91.9992	30.9982
412	158.998	138.998	91.9997	30.9984
413	158.998	138.999	91.9992	30.9984
414	158.998	139	91.9996	30.9996
415	158.998	138.998	99.9994	30.9991
416	158.998	139	99.999	30.9991
417	158.998	139	99.9993	30.9982
418	158.998	138.998	99.9998	30.9996
419	158.998	138.998	99.9982	30.999
420	158.998	138.998	100	30.9997
421	158.998	138.999	99.9998	30.9993
422	158.998	138.999	99.9978	31.9982
423	158.998	138.998	99.9988	31.9993
424	158.998	138.998	99.9984	31.9989
425	158.999	138.998	99.9988	33.9996
426	158.998	138.999	99.9981	33.998
427	158.998	139	99.9986	33.9988
428	158.998	138.998	99.9998	33.9992
429	158.998	138.998	100	34.9985
430	158.998	138.998	99.999	35.9995
431	158.999	138.998	99.9988	35.9995
432	158.998	138.998	99.9984	37.998
433	158.998	139	99.9992	37.999
434	158.998	139	99.9997	37.9985
435	158.998	139	99.9999	38
436	158.999	139	99.9983	37.998
437	158.998	138.999	99.9996	37.9989
438	158.998	138.998	99.9993	37.9995
439	158.998	138.998	99.9988	41.9992
440	158.998	138.999	99.9998	41.9993
441	158.999	138.999	99.9993	41.9982
442	158.999	138.998	99.9991	41.9997
443	158.999	139	99.9991	41.9982
444	159.999	138.998	99.9991	41.9998
445	160.999	139	99.9983	41.9992
446	161.999	138.999	99.9998	41.9986
447	162.999	139	99.9987	41.9991
448	163.999	138.999	101.998	41.9982
449	163.998	139	101.999	41.9998
450	163.999	138.999	102	41.9994
451	163.998	138.999	101.999	41.9989
452	163.998	138.999	102	41.9993
453	163.999	139	101.999	43.9998
454	163.999	138.998	102	43.9989
455	163.999	138.999	101.999	43.9995
456	163.999	138.999	102	43.9995
457	163.998	139	111.999	43.9995
458	163.998	138.999	112	43.9991
459	163.999	138.999	118	43.9995
460	163.999	138.999	117.999	43.9989
461	163.999	140	117.999	43.9992
462	163.999	140	118	43.9988
463	163.998	140	117.999	43.9995
464	163.999	139.999	118	44.9991
465	163.999	139.999	117.999	44.9994
466	163.999	139.999	118	44.9997
467	163.998	139.998	117.999	44.9987
468	163.999	139.999	117.998	44.9992
469	163.999	139.999	118	44.9997
470	163.999	139.999	117.999	44.9984
471	163.999	139.999	118	45.9996
472	163.999	139.999	117.999	45.9987
473	163.999	139.999	117.999	47.9991
474	163.999	141	117.999	52.9986
475	164	140.999	117.999	52.9985
476	163.999	141	117.999	52.999
477	164	140.999	117.999	52.9985
478	163.999	141	117.999	52.9993
479	164	140.999	117.999	52.9995
480	163.999	140.999	117.999	52.9998
481	163.999	140.999	117.999	52.9997
482	163.999	142	117.999	53
483	163.999	141.999	117.999	52.9994
484	164	142.999	117.999	52.9988
485	164	142.999	117.999	52.9993
486	164	143	118	52.9992
487	163.999	142.999	118	56.9992
488	163.999	142.999	117.999	57
489	163.999	145.999	118.999	56.9999
490	163.999	146	119.999	56.9999
491	163.999	145.999	120	56.9995
492	163.999	147.999	119.999	56.9993
493	163.999	147.999	120.999	56.9988
494	163.999	148	121	56.9988
495	163.999	147.999	120.999	56.999
496	163.999	148	120.999	56.9993
497	163.999	147.999	121	56.9997
498	163.999	148	121	59.9994
499	163.999	147.999	122	59.9997
500	164	147.999	121.999	59.9989

## Sheet: Supp Fig 5c
Polymer volume fraction	Crystal growth front velocity	Normalized velocity	Crystal growth front velocity	Normalized velocity	Crystal growth front velocity	Normalized velocity	Crystal growth front velocity	Normalized velocity	Crystal growth front velocity	Normalized velocity	Crystal growth front velocity	Normalized velocity		polymer volume fraction	Crystal growth front velocity	Normalized velocity
	voxels/step		voxels/step		voxels/step		voxels/step		voxels/step		voxels/step				mm/s
	pNuc = 0.0003125	pNuc = 0.0003125	pNuc = 0.000625	pNuc = 0.000625	pNuc = 0.00125	pNuc = 0.00125	pNuc = 0.0025	pNuc = 0.0025	pNuc = 0.005	pNuc = 0.005	pNuc = 0.01	pNuc = 0.01		assuming 100% conversion	experimental data	experimental data
0	0.9972	1.15062	0.5734	0.907853	0.8154	1.00543	0.8061	0.876958	0.8592	0.986377	0.9096	1.0069		0	3.26	0.981535
0	0.7815	0.901731	0.6334	1.00285	0.7519	0.927127	0.9714	1.05679	0.8626	0.99028	0.8481	0.938821		0	3.324	1.0008
0	0.8213	0.947654	0.688	1.0893	0.8657	1.06745	0.9801	1.06625	0.8914	1.02334	0.9524	1.05428		0	3.38	1.01766
0.022125	0.2051	0.236654	0.3064	0.485117	0.3692	0.45524								0.04425	1.985	0.597652
0.022125	0.2552	0.294462	0.2582	0.408803	0.3811	0.469914								0.04425	1.996	0.600964
0.022125	0.2462	0.284077	0.2894	0.458201	0.4046	0.49889								0.04425	1.752	0.5275
0.04425	0.1016	0.117231	0.2333	0.369379	0.4364	0.538101	0.3246	0.353133	0.40233	0.461882	0.6071	0.672042		0.0885	0.6339	0.190857
0.04425	0.0931	0.107423	0.1377	0.218018	0.278	0.342787	0.3555	0.386749	0.4538	0.52097	0.5481	0.60673		0.0885	0.5429	0.163459
0.04425	0.1003	0.115731	0.1503	0.237967	0.2074	0.255734	0.3942	0.428851	0.4375	0.502258	0.6699	0.741559		0.0885	0.5893	0.177429
0.0885	0.0297	0.0342692	0.0625	0.098955	0.1002	0.123551	0.1367	0.148716	0.278345	0.319545	0.4043	0.447548		0.13275	0.2921	0.0879467
0.0885	0.0299	0.0345	0.0636	0.100697	0.0904	0.111467	0.1859	0.202241	0.257186	0.295254	0.4476	0.49548		0.13275	0.3195	0.0961964
0.0885	0.0302	0.0348462	0.0486	0.0769474	0.0979	0.120715	0.1406	0.152959	0.282954	0.324836	0.3736	0.413564		0.13275	0.3211	0.0966781
0.13275	0.0181	0.0208846	0.0286	0.0452818	0.0566	0.0697904	0.1149	0.125	0.2032	0.233277	0.3191	0.353234		0.177	0.1599	0.0481434
0.13275	0.0152	0.0175385	0.0291	0.0460735	0.0524	0.0646116	0.1088	0.118364	0.173414	0.199083	0.2808	0.310837		0.177	0.1494	0.044982
0.13275	0.0233	0.0268846	0.0202	0.0319823	0.0546	0.0673243	0.1208	0.131419	0.208832	0.239742	0.3085	0.3415		0.177	0.1527	0.0459756
0.177			0.0148	0.0234326	0.0309	0.0381011	0.0551	0.0599434	0.109957	0.126233	0.2133	0.236117		0.177	0.2011	0.060548
0.177			0.0171	0.0270741	0.0301	0.0371147	0.0489	0.0531984	0.11445	0.13139	0.1671	0.184975		0.177	0.1982	0.0596749
0.177			0.0127	0.0201077	0.0254	0.0313194	0.0761	0.0827894	0.0879491	0.100967	0.2604	0.288255		0.177	0.1931	0.0581394

## Sheet: Supp Fig 6a
Position	Temperature	Temperature	Temperature	Temperature
mm	C	C	C	C
	t = 5s	t = 10s	t = 15s	t = 20s
﻿0	﻿31.45	﻿31.47	﻿31.55	﻿31.65
0.079372	31.93	31.76	31.79	31.85
0.15874	32.33	31.99	31.99	32.02
0.23812	32.83	32.26	32.17	32.19
0.31749	33.1	32.44	32.37	32.34
0.39686	33.51	32.67	32.57	32.56
0.47623	33.71	32.73	32.61	32.55
0.55561	33.94	32.88	32.71	32.66
0.63498	34.14	32.93	32.75	32.69
0.71435	34.37	33.06	32.91	32.78
0.79372	34.59	33.21	33	32.87
0.8731	34.74	33.27	33.01	32.91
0.95247	35.15	33.62	33.37	33.19
1.0318	35.33	33.6	33.32	33.15
1.1112	35.57	33.78	33.46	33.29
1.1906	35.82	33.88	33.54	33.36
1.27	35.92	34.01	33.69	33.47
1.3493	36.07	34.11	33.69	33.5
1.4287	36.28	34.13	33.77	33.56
1.5081	36.57	34.32	33.97	33.71
1.5874	36.76	34.44	34.07	33.84
1.6668	36.88	34.53	34.11	33.87
1.7462	37.25	34.82	34.36	34.15
1.8256	37.29	34.72	34.29	34.07
1.9049	37.54	34.88	34.46	34.2
1.9843	37.71	35.01	34.56	34.26
2.0637	37.92	35.12	34.55	34.27
2.1431	38.12	35.19	34.72	34.37
2.2224	38.34	35.32	34.8	34.52
2.3018	38.56	35.38	34.83	34.52
2.3812	38.87	35.56	35.05	34.67
2.4605	39	35.59	35	34.67
2.5399	39.22	35.69	35.15	34.81
2.6193	39.42	35.71	35.16	34.78
2.6987	39.59	35.84	35.25	34.83
2.778	39.93	36.11	35.47	35.07
2.8574	40.11	36.11	35.51	35.09
2.9368	40.21	36.12	35.53	35.13
3.0162	40.5	36.3	35.61	35.27
3.0955	40.72	36.37	35.78	35.36
3.1749	40.88	36.45	35.79	35.38
3.2543	41.07	36.49	35.81	35.4
3.3336	41.39	36.62	36	35.52
3.413	41.63	36.73	36.06	35.68
3.4924	41.82	36.79	36.09	35.64
3.5718	41.95	36.85	36.12	35.72
3.6511	42.13	36.93	36.23	35.82
3.7305	42.14	37.06	36.36	35.92
3.8099	41.9	37.06	36.3	35.94
3.8892	41.59	37.07	36.37	35.93
3.9686	40.92	37.13	36.43	35.98
4.048	39.94	37.18	36.4	36.04
4.1274	38.49	37.32	36.63	36.23
4.2067	36.6	37.37	36.65	36.25
4.2861	34.33	37.4	36.69	36.27
4.3655	32.02	37.45	36.69	36.28
4.4449	30.17	37.61	36.86	36.43
4.5242	28.06	37.61	36.83	36.4
4.6036	26.81	37.77	36.95	36.52
4.683	25.79	37.8	36.96	36.5
4.7623	25.19	37.95	37.09	36.67
4.8417	24.59	37.97	37.06	36.58
4.9211	24.28	38.05	37.13	36.72
5.0005	23.94	38.06	37.1	36.7
5.0798	23.85	38.34	37.27	36.87
5.1592	23.6	38.29	37.17	36.76
5.2386	23.48	38.38	37.23	36.85
5.318	23.33	38.54	37.31	36.92
5.3973	23.28	38.56	37.3	36.93
5.4767	23.3	38.78	37.45	37.05
5.5561	23.25	38.83	37.42	37.05
5.6354	23.16	38.91	37.45	37.11
5.7148	23.23	39.13	37.58	37.17
5.7942	23.08	39.04	37.47	37.08
5.8736	23.1	39.25	37.56	37.15
5.9529	23.05	39.36	37.59	37.2
6.0323	23.19	39.57	37.73	37.32
6.1117	22.95	39.51	37.53	37.18
6.191	22.91	39.68	37.59	37.21
6.2704	23.06	39.97	37.81	37.36
6.3498	23.11	40.17	37.86	37.46
6.4292	23.04	40.23	37.83	37.43
6.5085	23.05	40.33	37.79	37.38
6.5879	23.08	40.55	37.89	37.48
6.6673	22.96	40.64	37.83	37.42
6.7467	23.05	40.88	37.97	37.55
6.826	22.99	41.01	37.95	37.54
6.9054	23.05	41.31	38.06	37.66
6.9848	23.03	41.44	38.06	37.66
7.0641	22.97	41.55	38.04	37.62
7.1435	23	41.77	38.08	37.68
7.2229	23.01	42	38.19	37.78
7.3023	22.86	41.99	38.09	37.66
7.3816	22.94	42.27	38.13	37.7
7.461	22.97	42.44	38.23	37.79
7.5404	22.93	42.58	38.15	37.72
7.6198	23.03	42.77	38.28	37.81
7.6991	22.99	42.9	38.31	37.81
7.7785	22.94	42.99	38.29	37.79
7.8579	22.91	43.18	38.43	37.93
7.9372	22.96	43.24	38.45	37.97
8.0166	22.94	43.14	38.36	37.83
8.096	22.9	43.17	38.45	37.97
8.1754	22.86	42.91	38.43	37.94
8.2547	22.88	42.55	38.52	37.94
8.3341	22.93	42.01	38.56	37.98
8.4135	22.99	41.19	38.63	38.01
8.4928	22.93	39.87	38.64	38.07
8.5722	22.98	38.06	38.76	38.1
8.6516	22.9	35.74	38.72	38.06
8.731	22.96	33.42	38.87	38.17
8.8103	22.92	31.18	38.83	38.16
8.8897	22.88	29.18	38.86	38.16
8.9691	22.86	27.58	38.88	38.15
9.0485	22.96	26.55	39.09	38.3
9.1278	22.86	25.59	38.97	38.17
9.2072	23.01	25.09	39.2	38.35
9.2866	22.85	24.42	39.07	38.18
9.3659	22.93	24.19	39.19	38.24
9.4453	22.94	23.92	39.27	38.29
9.5247	22.89	23.67	39.32	38.28
9.6041	22.94	23.51	39.35	38.29
9.6834	23.04	23.51	39.51	38.42
9.7628	22.93	23.38	39.51	38.33
9.8422	22.94	23.32	39.58	38.39
9.9216	22.97	23.28	39.7	38.41
10.001	23.08	23.32	39.85	38.56
10.08	22.92	23.18	39.84	38.44
10.16	23.09	23.33	40.07	38.61
10.239	22.97	23.14	40.06	38.5
10.318	23.07	23.25	40.22	38.64
10.398	22.94	23.13	40.25	38.54
10.477	22.88	23.03	40.27	38.5
10.557	23.04	23.14	40.57	38.63
10.636	23.02	23.06	40.56	38.59
10.715	23.01	23.16	40.75	38.64
10.795	22.97	23.07	40.81	38.55
10.874	22.99	23.12	41	38.67
10.953	22.96	23.08	41.15	38.67
11.033	22.92	22.97	41.32	38.64
11.112	22.96	23.08	41.56	38.75
11.192	22.99	23.1	41.73	38.77
11.271	23.01	23.1	41.89	38.82
11.35	22.99	23.08	42.13	38.81
11.43	23.04	23.09	42.27	38.83
11.509	22.96	22.97	42.38	38.74
11.588	22.91	23.01	42.41	38.8
11.668	23.08	23.12	42.73	38.92
11.747	23.05	23.12	42.89	39
11.826	23	23.1	42.95	38.97
11.906	22.97	23.07	43.03	38.97
11.985	22.98	23.08	43.12	39.01
12.065	22.93	22.96	43.14	38.93
12.144	22.97	23.09	43.32	39.12
12.223	23.04	23.08	43.36	39.12
12.303	22.9	22.97	43.24	38.99
12.382	22.98	23.02	43.26	39.12
12.461	22.94	23.06	43.17	39.12
12.541	23	23.07	43.19	39.25
12.62	23.01	23.05	42.92	39.2
12.7	22.93	23.07	42.46	39.27
12.779	23.06	23.14	41.86	39.41
12.858	23.04	23.16	40.65	39.45
12.938	23.07	23.16	38.64	39.44
13.017	22.99	23.12	35.98	39.49
13.096	22.98	23.04	33.13	39.51
13.176	23.11	23.15	30.72	39.59
13.255	22.9	23	28.71	39.53
13.335	23.11	23.09	27.5	39.72
13.414	22.97	23.04	26.41	39.66
13.493	23	23.07	25.68	39.67
13.573	23.08	23.11	25.15	39.8
13.652	23.1	23.19	24.78	39.9
13.731	23.02	23.1	24.32	39.88
13.811	23.07	23.16	24.18	39.99
13.89	22.97	23.06	23.88	39.9
13.97	23.04	23.13	23.83	40.06
14.049	23.16	23.16	23.8	40.22
14.128	23.18	23.29	23.8	40.35
14.208	23.18	23.24	23.75	40.38
14.287	23.1	23.15	23.59	40.42
14.366	23.08	23.1	23.45	40.42
14.446	23.01	23.1	23.42	40.35
14.525	23.13	23.17	23.54	40.52
14.605	23.07	23.17	23.44	40.57
14.684	23.01	23.03	23.33	40.6
14.763	23.19	23.18	23.42	40.78
14.843	23.07	23.1	23.28	40.77
14.922	23.08	23.24	23.41	40.91
15.001	23.13	23.21	23.31	41.01
15.081	23.1	23.18	23.38	41.09
15.16	23.2	23.29	23.46	41.29
15.24	23.25	23.27	23.45	41.38
15.319	23.08	23.1	23.26	41.38
15.398	23.18	23.25	23.38	41.48
15.478	23.04	23.07	23.2	41.51
15.557	23.15	23.27	23.36	41.83
15.636	23.03	23.11	23.22	41.79
15.716	23.27	23.31	23.5	42.17
15.795	23.16	23.21	23.35	42.25
15.874	23.25	23.24	23.42	42.52
15.954	23.17	23.2	23.37	42.64
16.033	23.16	23.25	23.27	42.78
16.113	23.1	23.16	23.25	42.93
16.192	23.08	23.14	23.3	43.13
16.271	23.09	23.15	23.29	43.34
16.351	23.19	23.18	23.35	43.52
16.43	23.16	23.21	23.35	43.66
16.509	23.22	23.25	23.36	43.85
16.589	23.18	23.24	23.3	43.97
16.668	23.21	23.29	23.38	44.11
16.748	23.07	23.11	23.17	44.03
16.827	23.32	23.38	23.4	44.17
16.906	23.24	23.29	23.44	44.1
16.986	23.32	23.33	23.48	43.86
17.065	23.2	23.22	23.3	43.16
17.144	23.1	23.1	23.21	42.08
17.224	23.21	23.24	23.38	40.5
17.303	23.15	23.18	23.3	37.42
17.383	23.25	23.29	23.38	34.22
17.462	23.25	23.27	23.32	31.51
17.541	23.29	23.3	23.38	29.5
17.621	23.27	23.34	23.39	27.97
17.7	23.39	23.39	23.49	26.88
17.779	23.19	23.21	23.27	25.88
17.859	23.32	23.32	23.36	25.4
17.938	23.22	23.26	23.29	24.92
18.018	23.41	23.4	23.46	24.73
18.097	23.34	23.33	23.38	24.42
18.176	23.27	23.22	23.33	24.18
18.256	23.32	23.32	23.46	24.16
18.335	23.29	23.35	23.43	24.06
18.414	23.32	23.42	23.4	23.95
18.494	23.33	23.34	23.42	23.82
18.573	23.28	23.34	23.45	23.73
18.653	23.31	23.33	23.41	23.68
18.732	23.39	23.42	23.45	23.71
18.811	23.15	23.27	23.29	23.56
18.891	23.24	23.23	23.35	23.6
18.97	23.27	23.29	23.39	23.62
19.049	23.39	23.42	23.54	23.7
19.129	23.29	23.33	23.42	23.58
19.208	23.33	23.38	23.46	23.57
19.287	23.36	23.33	23.45	23.59
19.367	23.26	23.29	23.41	23.5
19.446	23.32	23.39	23.42	23.66

## Sheet: Supp Fig 6b
Position	Temperature	Temperature	Temperature	Temperature	Temperature	Temperature	Temperature	Temperature	Temperature	Temperature	Temperature	Temperature	Temperature	Temperature	Temperature	Temperature
mm	C	C	C	C	C	C	C	C	C	C	C	C	C	C	C	C
	t = 5s	t = 10s	t = 15s	t = 20s	t = 25s	t = 30s	t = 35s	t = 40s	t = 45s	t = 50s	t = 55s	t = 60s	t = 65s	t = 70s	t = 75s	t = 80s
﻿0	﻿29.03	﻿28.74	﻿28.86	﻿29.07	﻿29.35	﻿29.59	﻿29.62	﻿29.74	﻿29.79	﻿29.86	﻿29.93	﻿29.95	﻿29.95	﻿29.94	﻿29.95	﻿29.91
0.07835	29.65	29.03	29.07	29.29	29.44	29.64	29.69	29.81	29.85	29.92	29.94	30.04	29.92	29.96	29.97	29.97
0.1567	30.08	29.26	29.15	29.29	29.48	29.72	29.75	29.87	29.91	29.99	30.02	30.08	30.05	30.02	29.99	30
0.23505	30.53	29.56	29.32	29.46	29.57	29.75	29.79	29.95	29.96	30.04	30.09	30.09	30.12	30.07	30.08	30.06
0.3134	30.87	29.8	29.45	29.6	29.76	29.9	29.95	30.05	30.09	30.15	30.18	30.22	30.19	30.22	30.19	30.13
0.39175	31.06	30.09	29.64	29.66	29.84	29.94	30.05	30.09	30.16	30.18	30.26	30.2	30.28	30.23	30.23	30.2
0.4701	30.98	30.2	29.69	29.66	29.77	29.94	29.93	30.08	30.1	30.15	30.19	30.23	30.17	30.15	30.18	30.12
0.54845	30.79	30.52	29.86	29.74	29.82	30.02	30.03	30.14	30.19	30.23	30.25	30.26	30.23	30.25	30.24	30.15
0.6268	30.45	30.8	29.98	29.9	29.86	30.03	30.1	30.2	30.18	30.26	30.25	30.28	30.28	30.26	30.2	30.17
0.70515	29.95	31.15	30.19	29.98	30.02	30.13	30.15	30.21	30.25	30.28	30.29	30.32	30.3	30.32	30.3	30.22
0.7835	29.4	31.51	30.44	30.14	30.12	30.24	30.26	30.31	30.4	30.38	30.44	30.41	30.44	30.42	30.31	30.32
0.86185	28.74	31.81	30.66	30.29	30.19	30.29	30.27	30.38	30.41	30.39	30.41	30.42	30.37	30.4	30.37	30.32
0.9402	28.11	32.02	30.86	30.4	30.31	30.36	30.35	30.41	30.39	30.46	30.49	30.51	30.42	30.44	30.41	30.39
1.0186	27.67	32.1	31.25	30.63	30.49	30.56	30.49	30.56	30.58	30.58	30.62	30.59	30.56	30.49	30.52	30.47
1.0969	27.13	32	31.52	30.72	30.59	30.57	30.51	30.58	30.61	30.6	30.62	30.6	30.58	30.53	30.53	30.48
1.1753	26.65	31.61	31.77	30.81	30.59	30.55	30.51	30.54	30.56	30.6	30.57	30.6	30.57	30.56	30.48	30.43
1.2536	26.3	31.14	32.15	31.03	30.76	30.66	30.64	30.59	30.66	30.61	30.66	30.68	30.66	30.58	30.51	30.5
1.332	25.98	30.69	32.53	31.3	30.87	30.77	30.72	30.74	30.75	30.74	30.77	30.71	30.72	30.67	30.64	30.55
1.4103	25.57	29.9	32.7	31.4	30.91	30.81	30.69	30.68	30.72	30.73	30.67	30.66	30.66	30.59	30.52	30.45
1.4887	25.47	29.5	33.08	31.73	31.14	31.01	30.86	30.87	30.86	30.86	30.83	30.82	30.74	30.76	30.68	30.61
1.567	25.16	28.9	33.03	32	31.25	31.04	30.92	30.96	30.95	30.9	30.88	30.88	30.85	30.76	30.69	30.68
1.6454	24.89	28.38	32.93	32.25	31.4	31.11	30.97	31	31.01	30.92	30.94	30.89	30.87	30.77	30.73	30.69
1.7237	24.66	27.9	32.54	32.51	31.5	31.19	30.95	30.96	30.93	30.93	30.91	30.87	30.81	30.74	30.7	30.53
1.8021	24.65	27.66	32.3	33.02	31.87	31.39	31.28	31.21	31.2	31.14	31.1	31.09	31.02	30.99	30.93	30.78
1.8804	24.4	27.19	31.61	33.26	31.95	31.49	31.2	31.19	31.09	31.04	31.06	31.04	30.96	30.9	30.81	30.79
1.9588	24.42	27.02	31.11	33.71	32.29	31.76	31.45	31.43	31.31	31.26	31.24	31.3	31.17	31.08	31.02	30.94
2.0371	24.21	26.6	30.49	33.79	32.48	31.79	31.5	31.41	31.34	31.28	31.27	31.19	31.15	31	30.98	30.9
2.1155	24.11	26.29	29.95	33.78	32.72	31.94	31.54	31.46	31.36	31.35	31.3	31.28	31.22	31.06	31.08	30.95
2.1938	24.06	26.24	29.52	33.69	33.07	32.16	31.78	31.63	31.52	31.48	31.41	31.33	31.28	31.19	31.13	31.07
2.2722	23.87	25.91	28.97	33.35	33.29	32.21	31.76	31.61	31.5	31.42	31.4	31.32	31.23	31.17	31.1	31.02
2.3505	23.83	25.71	28.6	32.85	33.7	32.44	31.88	31.76	31.58	31.49	31.49	31.42	31.27	31.19	31.15	31.13
2.4289	23.62	25.49	28.16	32.19	33.94	32.55	31.94	31.75	31.62	31.52	31.46	31.41	31.3	31.21	31.15	31.06
2.5072	23.73	25.4	27.95	31.75	34.27	32.89	32.15	31.93	31.81	31.68	31.65	31.56	31.47	31.32	31.27	31.19
2.5856	23.65	25.21	27.6	31.1	34.38	33.1	32.29	32.04	31.86	31.76	31.67	31.55	31.53	31.43	31.3	31.22
2.6639	23.58	25.09	27.29	30.61	34.26	33.33	32.42	32.1	31.96	31.73	31.74	31.66	31.53	31.48	31.36	31.31
2.7423	23.62	24.93	27.08	30.11	34.09	33.67	32.63	32.24	32.01	31.85	31.79	31.72	31.62	31.5	31.4	31.34
2.8206	23.49	24.78	26.78	29.65	33.69	34	32.73	32.27	32.06	31.91	31.83	31.7	31.62	31.53	31.39	31.35
2.899	23.53	24.76	26.68	29.35	33.29	34.43	33.02	32.51	32.22	32.08	32	31.89	31.79	31.66	31.57	31.45
2.9773	23.45	24.61	26.42	28.93	32.67	34.64	33.16	32.61	32.25	32.08	32.04	31.91	31.78	31.65	31.56	31.47
3.0557	23.39	24.52	26.18	28.59	32.04	34.86	33.36	32.67	32.38	32.18	32.08	31.96	31.8	31.7	31.6	31.52
3.134	23.41	24.41	26.02	28.29	31.55	34.88	33.66	32.86	32.51	32.23	32.18	32.04	31.9	31.79	31.68	31.54
3.2124	23.35	24.3	25.89	27.97	31	34.7	33.89	32.94	32.53	32.3	32.16	32.08	31.93	31.78	31.71	31.62
3.2907	23.32	24.19	25.68	27.64	30.54	34.33	34.19	33.09	32.63	32.4	32.25	32.11	31.99	31.85	31.71	31.66
3.3691	23.31	24.18	25.57	27.44	30.19	33.98	34.59	33.35	32.79	32.53	32.38	32.29	32.09	31.99	31.89	31.74
3.4474	23.27	24.05	25.45	27.23	29.75	33.47	34.86	33.49	32.88	32.55	32.38	32.24	32.13	32	31.84	31.81
3.5258	23.35	24.08	25.39	27.13	29.5	32.93	35.21	33.8	33.08	32.76	32.56	32.42	32.24	32.13	31.97	31.97
3.6041	23.25	24.01	25.2	26.91	29.09	32.3	35.24	33.97	33.16	32.79	32.56	32.48	32.28	32.12	31.97	31.9
3.6825	23.26	23.86	25.02	26.62	28.75	31.81	35.16	34.2	33.3	32.82	32.63	32.47	32.23	32.09	32.03	31.91
3.7608	23.2	23.76	24.89	26.4	28.41	31.26	34.96	34.42	33.41	32.94	32.65	32.49	32.35	32.22	32.06	31.95
3.8392	23.18	23.76	24.8	26.19	28.13	30.77	34.54	34.75	33.55	33.03	32.72	32.55	32.39	32.2	32.08	31.94
3.9175	23.2	23.74	24.68	26.09	27.95	30.44	34.12	35.13	33.78	33.17	32.91	32.69	32.46	32.32	32.21	32.06
3.9959	23.18	23.66	24.64	25.93	27.71	29.99	33.55	35.37	33.95	33.26	32.94	32.73	32.5	32.31	32.21	32.1
4.0742	23.33	23.76	24.68	25.97	27.64	29.82	33.13	35.66	34.34	33.53	33.16	32.93	32.69	32.54	32.43	32.28
4.1526	23.15	23.59	24.48	25.64	27.28	29.43	32.45	35.53	34.41	33.48	33.09	32.84	32.68	32.45	32.32	32.2
4.2309	23.22	23.65	24.43	25.63	27.14	29.16	32.06	35.48	34.78	33.72	33.28	33.03	32.74	32.57	32.43	32.33
4.3093	23.27	23.6	24.41	25.5	27.02	28.89	31.63	35.17	35.09	33.92	33.4	33.1	32.93	32.67	32.52	32.38
4.3876	23.15	23.48	24.23	25.26	26.69	28.52	31.06	34.65	35.3	33.97	33.44	33.09	32.82	32.66	32.47	32.38
4.466	23.21	23.59	24.22	25.28	26.65	28.37	30.8	34.21	35.67	34.29	33.62	33.3	32.99	32.77	32.66	32.47
4.5443	23.08	23.41	24.09	25.08	26.38	28.03	30.3	33.57	35.77	34.4	33.68	33.31	32.98	32.8	32.59	32.43
4.6227	23.22	23.5	24.14	25.04	26.32	27.95	30.05	33.11	35.97	34.74	33.89	33.44	33.16	32.92	32.75	32.59
4.701	23.29	23.5	24.1	24.99	26.27	27.77	29.81	32.64	35.89	35.01	34.09	33.56	33.28	33.04	32.85	32.71
4.7794	23.28	23.54	24.12	24.97	26.11	27.64	29.53	32.2	35.65	35.37	34.23	33.71	33.35	33.14	32.94	32.78
4.8577	23.24	23.44	23.96	24.84	25.94	27.32	29.2	31.71	35.17	35.6	34.36	33.73	33.39	33.12	32.92	32.74
4.9361	23.23	23.42	24	24.77	25.82	27.18	28.97	31.3	34.71	35.92	34.6	33.89	33.47	33.24	33.04	32.85
5.0144	23.19	23.44	23.86	24.64	25.69	26.98	28.7	30.91	34.13	36.14	34.74	33.99	33.6	33.28	33.04	32.88
5.0928	23.16	23.41	23.88	24.6	25.59	26.83	28.48	30.57	33.61	36.24	34.98	34.17	33.63	33.37	33.1	32.95
5.1711	23.13	23.32	23.72	24.41	25.39	26.64	28.19	30.2	33.03	36.1	35.15	34.2	33.71	33.36	33.15	32.96
5.2495	23.24	23.42	23.84	24.47	25.43	26.61	28.1	29.97	32.63	35.97	35.53	34.45	33.89	33.48	33.29	33.13
5.3278	23.12	23.28	23.68	24.32	25.21	26.3	27.81	29.58	32.07	35.51	35.77	34.5	33.85	33.5	33.21	33.08
5.4062	23.22	23.3	23.7	24.32	25.18	26.27	27.66	29.38	31.68	35.05	36.14	34.7	34.02	33.64	33.36	33.14
5.4845	23.28	23.4	23.76	24.31	25.18	26.16	27.55	29.2	31.43	34.56	36.38	35.01	34.19	33.74	33.49	33.33
5.5629	23.2	23.31	23.62	24.25	25.01	26.04	27.3	28.96	30.98	34.05	36.47	35.13	34.24	33.79	33.54	33.31
5.6412	23.19	23.35	23.64	24.22	24.99	25.93	27.21	28.72	30.74	33.55	36.45	35.42	34.44	33.93	33.59	33.41
5.7196	23.1	23.18	23.48	24.01	24.79	25.73	27	28.4	30.29	32.92	36.11	35.6	34.49	33.9	33.6	33.35
5.7979	23.09	23.18	23.47	23.95	24.66	25.6	26.79	28.17	30.03	32.5	35.74	35.94	34.62	33.98	33.64	33.44
5.8763	23.16	23.25	23.48	23.97	24.68	25.48	26.62	28.01	29.74	32.11	35.26	36.27	34.87	34.12	33.74	33.5
5.9546	23.15	23.3	23.54	23.98	24.63	25.48	26.58	27.88	29.53	31.73	34.84	36.58	35.12	34.32	33.88	33.62
6.033	23.25	23.33	23.62	24.05	24.61	25.45	26.48	27.73	29.36	31.45	34.36	36.76	35.38	34.5	34.06	33.77
6.1113	23.23	23.31	23.5	23.91	24.54	25.31	26.38	27.62	29.1	31.07	33.81	36.69	35.62	34.57	34.13	33.81
6.1897	23.1	23.18	23.38	23.75	24.35	25.11	26.13	27.31	28.76	30.69	33.25	36.37	35.73	34.63	34.06	33.76
6.268	23.11	23.14	23.38	23.69	24.32	24.99	26.07	27.17	28.53	30.36	32.73	36	36.04	34.74	34.12	33.87
6.3464	23.16	23.22	23.42	23.71	24.27	24.97	25.91	27.03	28.37	30.12	32.35	35.56	36.35	34.98	34.32	33.94
6.4247	23.22	23.17	23.38	23.73	24.25	24.9	25.84	26.94	28.29	29.84	31.96	35.08	36.66	35.19	34.45	34.07
6.5031	23.07	23.15	23.24	23.57	24.1	24.74	25.68	26.68	27.98	29.52	31.54	34.44	36.74	35.33	34.49	34.05
6.5814	23.08	23.12	23.25	23.61	24.02	24.69	25.57	26.59	27.79	29.31	31.25	33.93	36.72	35.56	34.63	34.14
6.6598	23.08	23.2	23.24	23.54	24	24.6	25.48	26.42	27.62	29.09	30.89	33.46	36.51	35.83	34.77	34.24
6.7381	23.07	23.09	23.22	23.52	23.95	24.49	25.33	26.31	27.43	28.83	30.55	32.93	36.16	36.16	34.9	34.28
6.8165	23.06	23.11	23.23	23.51	23.93	24.52	25.27	26.19	27.31	28.63	30.3	32.57	35.69	36.47	35.08	34.44
6.8948	23.19	23.22	23.35	23.57	23.99	24.51	25.29	26.16	27.25	28.59	30.14	32.27	35.27	36.79	35.38	34.67
6.9732	23.12	23.1	23.24	23.47	23.84	24.37	25.14	25.97	27.03	28.25	29.81	31.79	34.71	36.86	35.49	34.66
7.0515	23.14	23.15	23.23	23.5	23.88	24.35	25.11	25.93	26.95	28.16	29.62	31.49	34.17	36.91	35.79	34.85
7.1299	23.11	23.08	23.18	23.43	23.79	24.24	24.92	25.73	26.75	27.9	29.33	31.14	33.62	36.58	36.06	34.95
7.2082	23.13	23.15	23.24	23.41	23.79	24.24	24.91	25.68	26.63	27.77	29.16	30.89	33.22	36.28	36.39	35.17
7.2866	23.07	23.08	23.16	23.38	23.74	24.11	24.82	25.55	26.48	27.59	28.93	30.51	32.71	35.72	36.66	35.23
7.3649	23.12	23.13	23.19	23.35	23.68	24.16	24.78	25.49	26.37	27.45	28.74	30.3	32.35	35.26	36.91	35.52
7.4433	23.13	23.17	23.22	23.41	23.69	24.11	24.71	25.43	26.3	27.34	28.54	30.07	32.07	34.74	37.02	35.71
7.5216	23.06	23.08	23.18	23.32	23.61	23.99	24.61	25.25	26.08	27.12	28.27	29.72	31.59	34.18	36.98	35.85
7.6	23.08	23.09	23.15	23.25	23.56	23.92	24.51	25.13	25.97	26.95	28.1	29.5	31.23	33.71	36.68	36.16
7.6783	23.05	23.02	23.06	23.25	23.55	23.87	24.45	25.03	25.89	26.84	27.9	29.23	31	33.24	36.31	36.44
7.7567	23.16	23.21	23.29	23.41	23.64	24.01	24.52	25.2	25.86	26.8	27.92	29.14	30.82	32.95	35.91	36.85
7.835	23.04	23.08	23.18	23.29	23.56	23.84	24.36	25.04	25.74	26.65	27.65	28.9	30.45	32.47	35.31	37.01
7.9134	23.1	23.15	23.22	23.32	23.57	23.89	24.35	24.94	25.68	26.55	27.57	28.75	30.22	32.18	34.8	37.15
7.9917	23.07	23.06	23.13	23.27	23.45	23.78	24.25	24.8	25.53	26.29	27.35	28.45	29.94	31.72	34.24	36.99
8.0701	23.08	23.1	23.14	23.27	23.48	23.81	24.24	24.76	25.44	26.26	27.2	28.33	29.7	31.43	33.8	36.72
8.1484	23.07	23.04	23.14	23.23	23.45	23.71	24.12	24.75	25.35	26.12	27.04	28.14	29.46	31.07	33.33	36.26
8.2268	23.09	23.1	23.15	23.24	23.43	23.72	24.14	24.58	25.31	26.05	26.95	28.01	29.27	30.84	32.93	35.83
8.3051	23.15	23.19	23.21	23.35	23.48	23.75	24.18	24.68	25.24	26.05	26.87	27.86	29.14	30.61	32.52	35.3
8.3835	23.16	23.14	23.19	23.35	23.5	23.77	24.11	24.56	25.17	25.91	26.71	27.78	28.92	30.32	32.25	34.82
8.4618	23.07	23.07	23.15	23.21	23.38	23.63	23.98	24.44	25.04	25.76	26.56	27.51	28.67	30.03	31.79	34.29
8.5402	22.99	23.04	23.11	23.21	23.3	23.56	23.91	24.38	24.9	25.63	26.36	27.3	28.42	29.77	31.44	33.72
8.6185	23.02	23.06	23.06	23.13	23.3	23.54	23.84	24.25	24.84	25.53	26.29	27.24	28.25	29.55	31.13	33.35
8.6969	23.15	23.14	23.24	23.36	23.42	23.64	24	24.4	24.94	25.56	26.32	27.17	28.25	29.45	30.99	33.06
8.7752	23.01	23.01	23.12	23.16	23.3	23.42	23.8	24.22	24.73	25.34	26.09	26.88	27.93	29.11	30.56	32.51
8.8536	23.05	23.07	23.14	23.14	23.33	23.53	23.82	24.18	24.65	25.27	26.03	26.82	27.79	28.95	30.41	32.21
8.9319	23.08	23.09	23.13	23.08	23.33	23.47	23.77	24.13	24.6	25.2	25.87	26.65	27.62	28.77	30.17	31.86
9.0103	23.1	23.09	23.13	23.1	23.29	23.45	23.76	24.11	24.58	25.17	25.78	26.61	27.56	28.58	29.91	31.57
9.0886	23.1	23.12	23.14	23.18	23.31	23.48	23.75	24.09	24.51	25.07	25.69	26.47	27.39	28.46	29.71	31.28
9.167	23.04	23.02	23.08	23.12	23.26	23.36	23.66	24.03	24.44	24.95	25.57	26.32	27.19	28.18	29.41	30.93
9.2453	23.06	23.1	23.13	23.14	23.32	23.41	23.66	23.96	24.39	24.97	25.54	26.27	27.11	28.04	29.29	30.74
9.3237	23.04	23.02	23.02	23.11	23.19	23.33	23.6	23.93	24.34	24.83	25.44	26.09	26.94	27.88	29.02	30.42
9.402	23.1	23.13	23.14	23.19	23.29	23.41	23.69	24.02	24.35	24.85	25.44	26.09	26.86	27.81	28.97	30.28
9.4804	23.07	23.07	23.11	23.15	23.22	23.39	23.63	23.85	24.32	24.76	25.31	25.9	26.74	27.63	28.7	30.03
9.5587	23.07	23.1	23.11	23.16	23.29	23.35	23.65	23.89	24.25	24.77	25.26	25.87	26.65	27.49	28.55	29.81
9.6371	23.11	23.13	23.13	23.18	23.27	23.41	23.63	23.85	24.22	24.68	25.2	25.86	26.56	27.39	28.36	29.61
9.7154	22.99	23.02	22.99	23.06	23.13	23.25	23.45	23.75	24.11	24.57	25.02	25.61	26.38	27.17	28.07	29.3
9.7938	23.08	23.08	23.11	23.13	23.26	23.36	23.59	23.83	24.12	24.54	25.07	25.63	26.38	27.12	28.05	29.22
9.8721	23.04	23.04	23.06	23.09	23.11	23.24	23.45	23.74	24.08	24.47	24.91	25.43	26.16	26.86	27.82	28.93
9.9505	23.1	23.08	23.11	23.14	23.23	23.33	23.51	23.77	24.07	24.42	24.91	25.46	26.11	26.87	27.75	28.83
10.029	23.03	23.02	23.03	23.1	23.08	23.27	23.39	23.66	23.95	24.36	24.77	25.31	25.96	26.66	27.51	28.57
10.107	23.08	23.08	23.12	23.13	23.21	23.28	23.47	23.68	24.02	24.32	24.78	25.27	25.93	26.6	27.44	28.48
10.186	22.94	22.92	22.96	22.96	23.08	23.1	23.34	23.54	23.86	24.18	24.66	25.11	25.71	26.38	27.17	28.18
10.264	23.07	23.02	23.05	23.1	23.16	23.21	23.39	23.59	23.91	24.19	24.64	25.12	25.64	26.33	27.17	28.11
10.342	23.04	23.05	23.08	23.11	23.27	23.25	23.43	23.62	23.88	24.17	24.63	25.05	25.65	26.32	27.06	27.98
10.421	23.05	23.04	23.08	23.11	23.18	23.18	23.35	23.53	23.85	24.15	24.51	24.97	25.48	26.14	26.9	27.77
10.499	23.09	23.01	23.08	23.1	23.15	23.23	23.41	23.57	23.84	24.08	24.52	24.91	25.46	26.07	26.79	27.63
10.577	23.08	23.09	23.09	23.1	23.16	23.27	23.4	23.54	23.76	24.09	24.43	24.89	25.39	25.98	26.66	27.58
10.656	23.09	23.09	23.15	23.16	23.2	23.28	23.36	23.55	23.81	24.11	24.4	24.83	25.37	25.96	26.63	27.4
10.734	23.18	23.19	23.27	23.25	23.3	23.34	23.5	23.65	23.9	24.11	24.52	24.91	25.39	25.9	26.62	27.41
10.812	23.16	23.17	23.19	23.2	23.3	23.29	23.42	23.6	23.84	24.09	24.4	24.82	25.32	25.77	26.46	27.21
10.891	23.1	23.05	23.15	23.13	23.17	23.21	23.36	23.47	23.72	23.96	24.33	24.65	25.15	25.62	26.31	27.03
10.969	23.17	23.15	23.15	23.17	23.24	23.29	23.41	23.51	23.76	23.96	24.31	24.7	25.11	25.63	26.22	26.95
11.047	23.22	23.26	23.27	23.29	23.3	23.33	23.47	23.61	23.86	24.04	24.34	24.66	25.18	25.61	26.23	26.94
11.126	23.07	23.06	23.1	23.15	23.19	23.23	23.33	23.43	23.65	23.9	24.18	24.53	24.98	25.45	26.03	26.71
11.204	23.15	23.11	23.14	23.15	23.18	23.29	23.33	23.47	23.66	23.92	24.17	24.52	24.95	25.4	25.93	26.65
11.282	23.15	23.15	23.18	23.17	23.22	23.24	23.38	23.51	23.67	23.92	24.14	24.42	24.9	25.34	25.9	26.58
11.361	23.15	23.1	23.15	23.11	23.2	23.25	23.33	23.48	23.61	23.86	24.14	24.46	24.8	25.24	25.78	26.44
11.439	23.13	23.07	23.1	23.16	23.16	23.21	23.32	23.44	23.59	23.77	24.06	24.32	24.73	25.19	25.69	26.32
11.517	22.97	23	23.04	23	23.03	23.12	23.18	23.3	23.46	23.66	23.9	24.17	24.58	24.93	25.51	26.14
11.596	23.25	23.25	23.24	23.25	23.32	23.36	23.39	23.53	23.66	23.89	24.11	24.42	24.78	25.14	25.62	26.27
11.674	23.16	23.18	23.18	23.18	23.24	23.27	23.39	23.44	23.58	23.83	24.02	24.28	24.65	25.06	25.59	26.1
11.753	23.08	23.06	23.1	23.07	23.12	23.18	23.21	23.32	23.48	23.66	23.86	24.15	24.47	24.86	25.36	25.85
11.831	23.13	23.13	23.16	23.16	23.18	23.22	23.31	23.39	23.53	23.69	23.95	24.18	24.53	24.89	25.33	25.9
11.909	23.12	23.13	23.15	23.17	23.21	23.24	23.31	23.39	23.53	23.68	23.89	24.14	24.46	24.81	25.24	25.82
11.988	23.01	23.05	23.03	23.11	23.08	23.08	23.19	23.28	23.39	23.6	23.81	24.02	24.32	24.64	25.13	25.59
12.066	23.18	23.15	23.15	23.2	23.25	23.25	23.31	23.39	23.58	23.67	23.85	24.11	24.42	24.78	25.14	25.65
12.144	23.06	23.05	23.1	23.04	23.13	23.15	23.19	23.28	23.41	23.54	23.71	23.96	24.28	24.64	25	25.45
12.223	23.05	23.05	23.1	23.08	23.12	23.15	23.17	23.27	23.38	23.53	23.71	23.93	24.21	24.52	24.96	25.4
12.301	23.08	23.11	23.17	23.15	23.21	23.2	23.27	23.36	23.49	23.64	23.73	23.97	24.26	24.52	24.99	25.44
12.379	23.05	23.02	23.09	23.12	23.13	23.05	23.16	23.24	23.37	23.51	23.67	23.87	24.15	24.48	24.85	25.25
12.458	23.11	23.12	23.14	23.18	23.21	23.19	23.27	23.32	23.44	23.59	23.77	23.96	24.25	24.49	24.86	25.27
12.536	23.09	23.06	23.12	23.16	23.18	23.17	23.18	23.29	23.38	23.52	23.68	23.83	24.11	24.42	24.74	25.2
12.614	23.23	23.14	23.18	23.19	23.19	23.24	23.33	23.37	23.47	23.59	23.76	23.94	24.21	24.44	24.78	25.2
12.693	23.15	23.16	23.18	23.19	23.21	23.21	23.29	23.33	23.42	23.57	23.68	23.93	24.12	24.38	24.79	25.13
12.771	23.05	23.1	23.04	23.13	23.13	23.13	23.18	23.29	23.36	23.49	23.61	23.8	24.02	24.29	24.57	25.04
12.849	23.08	23.01	23.05	23.08	23.09	23.04	23.19	23.19	23.35	23.35	23.56	23.72	23.94	24.22	24.52	24.87
12.928	23.13	23.13	23.21	23.15	23.22	23.18	23.29	23.34	23.41	23.52	23.65	23.86	24.06	24.29	24.61	24.97
13.006	22.98	23.01	23.01	23.01	23.07	23.07	23.08	23.18	23.26	23.33	23.51	23.66	23.93	24.11	24.39	24.79
13.084	23.05	23.05	23.05	23.06	23.11	23.1	23.16	23.16	23.27	23.38	23.49	23.61	23.86	24.09	24.4	24.76
13.163	23.15	23.15	23.21	23.22	23.18	23.21	23.27	23.34	23.37	23.38	23.63	23.72	23.96	24.19	24.47	24.79
13.241	23.18	23.13	23.18	23.17	23.17	23.18	23.27	23.32	23.39	23.47	23.61	23.75	23.93	24.18	24.41	24.75
13.32	23.16	23.12	23.16	23.14	23.2	23.21	23.23	23.26	23.36	23.44	23.56	23.69	23.92	24.15	24.38	24.76
13.398	23.15	23.15	23.18	23.21	23.24	23.21	23.27	23.32	23.35	23.45	23.63	23.73	23.93	24.12	24.35	24.71
13.476	23.06	23.02	23.05	23.06	23.1	23.09	23.14	23.18	23.25	23.31	23.46	23.54	23.77	23.93	24.16	24.51
13.555	23.08	23.07	23.09	23.11	23.14	23.1	23.21	23.21	23.29	23.39	23.47	23.63	23.75	23.95	24.21	24.44
13.633	23.18	23.18	23.22	23.21	23.24	23.22	23.28	23.32	23.38	23.45	23.53	23.72	23.84	24.02	24.26	24.55
13.711	23.14	23.16	23.17	23.21	23.23	23.16	23.23	23.23	23.26	23.38	23.5	23.64	23.71	24.01	24.2	24.47
13.79	23.16	23.16	23.19	23.19	23.19	23.22	23.24	23.29	23.37	23.42	23.53	23.63	23.8	23.99	24.18	24.45
13.868	23.17	23.16	23.19	23.16	23.18	23.18	23.27	23.24	23.38	23.39	23.59	23.63	23.77	23.93	24.15	24.41
13.946	23.11	23.13	23.18	23.15	23.2	23.13	23.25	23.23	23.34	23.32	23.45	23.57	23.74	23.9	24.14	24.35
14.025	23.27	23.27	23.24	23.3	23.3	23.31	23.3	23.32	23.45	23.53	23.56	23.71	23.86	23.97	24.16	24.47
14.103	23.18	23.16	23.15	23.21	23.21	23.19	23.25	23.34	23.32	23.37	23.47	23.56	23.72	23.85	24.05	24.31
14.181	23.16	23.18	23.22	23.17	23.29	23.21	23.24	23.27	23.33	23.39	23.5	23.59	23.71	23.92	24.1	24.3
14.26	23.15	23.14	23.13	23.16	23.15	23.16	23.25	23.28	23.32	23.33	23.45	23.57	23.65	23.84	24.02	24.24
14.338	23.1	23.18	23.21	23.21	23.21	23.21	23.27	23.27	23.35	23.41	23.44	23.56	23.72	23.84	24.01	24.26
14.416	23.22	23.26	23.24	23.29	23.29	23.25	23.3	23.36	23.37	23.47	23.5	23.6	23.72	23.83	24.06	24.26
14.495	23.22	23.29	23.29	23.28	23.36	23.27	23.38	23.42	23.46	23.48	23.62	23.65	23.69	23.91	24.06	24.26
14.573	23.19	23.2	23.24	23.23	23.24	23.28	23.26	23.3	23.32	23.42	23.46	23.54	23.68	23.81	24	24.17
14.651	23.11	23.12	23.12	23.15	23.16	23.13	23.21	23.22	23.25	23.34	23.39	23.47	23.53	23.7	23.86	24.06
14.73	23.15	23.12	23.13	23.21	23.22	23.18	23.21	23.22	23.25	23.37	23.41	23.48	23.57	23.78	23.77	24.05
14.808	23.27	23.32	23.27	23.3	23.32	23.32	23.32	23.37	23.44	23.48	23.54	23.62	23.71	23.84	23.95	24.15
14.887	23.19	23.16	23.19	23.22	23.21	23.22	23.25	23.21	23.35	23.36	23.37	23.46	23.57	23.74	23.84	24.02
14.965	23.13	23.16	23.16	23.15	23.24	23.18	23.27	23.2	23.27	23.34	23.38	23.46	23.57	23.66	23.78	24
15.043	23.16	23.1	23.17	23.2	23.23	23.18	23.22	23.23	23.36	23.36	23.44	23.47	23.59	23.66	23.76	24.02
15.122	23.2	23.22	23.23	23.27	23.19	23.24	23.27	23.26	23.31	23.4	23.4	23.47	23.61	23.72	23.82	24.02
15.2	23.15	23.13	23.16	23.11	23.15	23.2	23.24	23.21	23.22	23.35	23.38	23.4	23.53	23.55	23.7	23.96
15.278	23.24	23.3	23.28	23.32	23.31	23.27	23.35	23.3	23.39	23.39	23.47	23.51	23.65	23.71	23.89	24.04
15.357	23.25	23.24	23.29	23.27	23.29	23.22	23.3	23.29	23.39	23.39	23.48	23.53	23.62	23.71	23.79	23.98
15.435	23.19	23.18	23.19	23.23	23.22	23.18	23.27	23.31	23.34	23.34	23.41	23.55	23.59	23.64	23.74	23.88
15.513	23.35	23.28	23.35	23.33	23.35	23.3	23.38	23.36	23.38	23.45	23.48	23.59	23.67	23.69	23.83	24.02
15.592	23.25	23.16	23.22	23.26	23.25	23.29	23.3	23.29	23.33	23.36	23.41	23.46	23.51	23.63	23.74	23.93
15.67	23.14	23.18	23.21	23.23	23.22	23.19	23.22	23.25	23.32	23.26	23.33	23.44	23.5	23.58	23.72	23.84
15.748	23.21	23.18	23.24	23.21	23.22	23.22	23.32	23.29	23.33	23.4	23.33	23.48	23.54	23.61	23.71	23.85
15.827	23.16	23.11	23.19	23.13	23.23	23.18	23.23	23.23	23.31	23.27	23.33	23.37	23.47	23.56	23.64	23.77
15.905	23.19	23.18	23.21	23.22	23.27	23.27	23.28	23.31	23.35	23.36	23.39	23.45	23.54	23.62	23.66	23.81
15.983	23.25	23.22	23.22	23.29	23.27	23.23	23.28	23.32	23.3	23.39	23.38	23.42	23.51	23.57	23.65	23.73
16.062	23.18	23.18	23.19	23.24	23.29	23.19	23.24	23.27	23.33	23.35	23.38	23.42	23.51	23.53	23.62	23.68
16.14	23.22	23.26	23.25	23.27	23.26	23.32	23.37	23.29	23.38	23.38	23.42	23.46	23.54	23.6	23.66	23.74
16.218	23.22	23.18	23.15	23.22	23.24	23.25	23.26	23.28	23.32	23.3	23.33	23.42	23.49	23.56	23.62	23.73
16.297	23.18	23.15	23.21	23.25	23.24	23.21	23.26	23.27	23.29	23.35	23.37	23.44	23.46	23.54	23.62	23.67
16.375	23.2	23.24	23.21	23.23	23.25	23.22	23.27	23.32	23.3	23.32	23.3	23.39	23.45	23.56	23.58	23.72
16.454	23.3	23.32	23.33	23.3	23.32	23.35	23.35	23.36	23.4	23.41	23.44	23.48	23.6	23.62	23.63	23.83
16.532	23.23	23.18	23.24	23.21	23.27	23.2	23.23	23.22	23.3	23.3	23.36	23.41	23.45	23.48	23.56	23.67
16.61	23.21	23.21	23.36	23.3	23.31	23.26	23.33	23.36	23.31	23.41	23.39	23.44	23.53	23.53	23.55	23.73
16.689	23.35	23.33	23.38	23.38	23.38	23.36	23.42	23.41	23.43	23.48	23.55	23.53	23.62	23.61	23.62	23.8
16.767	23.24	23.15	23.21	23.19	23.26	23.21	23.25	23.27	23.32	23.32	23.34	23.42	23.41	23.46	23.54	23.68
16.845	23.28	23.21	23.26	23.3	23.35	23.28	23.3	23.33	23.38	23.39	23.38	23.38	23.47	23.49	23.63	23.68
16.924	23.16	23.16	23.18	23.18	23.22	23.24	23.16	23.24	23.25	23.23	23.31	23.33	23.36	23.4	23.46	23.61
17.002	23.33	23.34	23.37	23.36	23.37	23.33	23.39	23.39	23.44	23.43	23.45	23.48	23.57	23.6	23.64	23.73
17.08	23.26	23.27	23.27	23.28	23.25	23.27	23.32	23.3	23.38	23.34	23.38	23.42	23.44	23.5	23.57	23.64
17.159	23.31	23.24	23.25	23.31	23.35	23.26	23.3	23.3	23.33	23.35	23.39	23.44	23.43	23.5	23.56	23.63
17.237	23.29	23.26	23.32	23.32	23.32	23.31	23.33	23.34	23.36	23.4	23.38	23.41	23.51	23.57	23.63	23.66
17.315	23.32	23.28	23.29	23.26	23.36	23.32	23.35	23.37	23.35	23.42	23.43	23.38	23.49	23.5	23.54	23.66
17.394	23.38	23.3	23.36	23.36	23.39	23.36	23.4	23.42	23.39	23.41	23.42	23.53	23.44	23.58	23.65	23.73
17.472	23.26	23.23	23.24	23.23	23.3	23.24	23.29	23.28	23.33	23.36	23.38	23.36	23.44	23.45	23.5	23.59
17.55	23.29	23.3	23.3	23.33	23.33	23.28	23.39	23.37	23.43	23.38	23.4	23.45	23.51	23.53	23.56	23.63
17.629	23.32	23.27	23.32	23.32	23.36	23.32	23.35	23.37	23.42	23.38	23.39	23.44	23.51	23.53	23.56	23.63
17.707	23.37	23.3	23.35	23.38	23.38	23.36	23.39	23.41	23.42	23.42	23.44	23.45	23.51	23.51	23.6	23.69
17.786	23.35	23.32	23.36	23.36	23.39	23.38	23.39	23.42	23.46	23.44	23.52	23.42	23.5	23.51	23.59	23.68
17.864	23.19	23.23	23.28	23.23	23.31	23.27	23.29	23.3	23.36	23.34	23.36	23.39	23.42	23.43	23.47	23.56
17.942	23.35	23.26	23.33	23.35	23.36	23.35	23.36	23.42	23.42	23.42	23.48	23.45	23.49	23.5	23.5	23.61
18.021	23.25	23.25	23.28	23.3	23.33	23.33	23.38	23.33	23.41	23.38	23.34	23.38	23.45	23.45	23.54	23.53
18.099	23.36	23.35	23.39	23.37	23.41	23.36	23.46	23.42	23.44	23.46	23.56	23.5	23.51	23.58	23.61	23.66
18.177	23.37	23.33	23.33	23.37	23.38	23.38	23.42	23.39	23.35	23.41	23.42	23.47	23.49	23.53	23.56	23.63
18.256	23.39	23.34	23.38	23.36	23.43	23.4	23.42	23.32	23.4	23.47	23.48	23.47	23.53	23.59	23.59	23.64
18.334	23.31	23.35	23.35	23.34	23.35	23.36	23.44	23.36	23.44	23.4	23.4	23.43	23.47	23.48	23.54	23.59
18.412	23.24	23.21	23.26	23.33	23.34	23.3	23.34	23.33	23.35	23.36	23.43	23.37	23.42	23.41	23.45	23.56
18.491	23.12	23.13	23.22	23.13	23.22	23.19	23.22	23.23	23.23	23.22	23.3	23.29	23.33	23.4	23.35	23.42
18.569	23.32	23.32	23.34	23.32	23.32	23.31	23.39	23.39	23.4	23.33	23.4	23.44	23.47	23.49	23.54	23.62
18.647	23.38	23.32	23.41	23.39	23.44	23.45	23.45	23.42	23.49	23.47	23.47	23.5	23.58	23.54	23.57	23.65
18.726	23.37	23.32	23.32	23.35	23.39	23.39	23.38	23.42	23.36	23.41	23.4	23.45	23.44	23.53	23.56	23.56
18.804	23.32	23.27	23.32	23.3	23.32	23.3	23.38	23.34	23.44	23.36	23.42	23.39	23.5	23.47	23.51	23.61
18.882	23.53	23.47	23.51	23.53	23.53	23.53	23.53	23.59	23.57	23.58	23.67	23.64	23.64	23.69	23.65	23.72
18.961	23.39	23.36	23.37	23.33	23.43	23.35	23.4	23.39	23.42	23.42	23.48	23.47	23.48	23.47	23.54	23.59
19.039	23.33	23.38	23.3	23.32	23.32	23.3	23.36	23.34	23.36	23.37	23.41	23.44	23.45	23.46	23.49	23.52
19.117	23.41	23.36	23.37	23.45	23.51	23.48	23.5	23.46	23.5	23.51	23.53	23.53	23.61	23.59	23.63	23.63
19.196	23.41	23.39	23.43	23.4	23.49	23.39	23.45	23.42	23.5	23.48	23.48	23.47	23.5	23.57	23.55	23.64
19.274	23.36	23.31	23.38	23.37	23.41	23.41	23.36	23.38	23.42	23.46	23.45	23.51	23.5	23.51	23.46	23.54
19.353	23.36	23.31	23.32	23.36	23.4	23.32	23.36	23.36	23.46	23.44	23.47	23.45	23.46	23.5	23.5	23.57
19.431	23.34	23.31	23.35	23.38	23.42	23.37	23.36	23.38	23.43	23.45	23.45	23.49	23.47	23.56	23.49	23.61
19.509	23.29	23.3	23.33	23.35	23.32	23.35	23.34	23.38	23.42	23.38	23.46	23.41	23.45	23.52	23.46	23.53
19.588	23.39	23.36	23.39	23.37	23.45	23.41	23.41	23.45	23.45	23.47	23.5	23.45	23.48	23.49	23.54	23.6

## Sheet: Supp Table 7
Sample #	crystal growth front velocity	crystal growth front velocity	crystal growth front velocity	crystal growth front velocity	crystal growth front velocity	crystal growth front velocity
	mm/s	mm/s	mm/s	mm/s	mm/s	mm/s
	Ca(NO3)2 uncured	Ca(NO3)2 cured	Mg(NO3)2 uncured	Mg(NO3)2 cured	Na2S2O3 uncured	Na2S2O3 cured
1	﻿3.642	0.0607	﻿0.09174	﻿0.00234	﻿0.1192	﻿0.004902
2	3.864	0.0644	0.09073	0.002793	0.1181	0.01012
3	3.15	0.0525	0.09169	0.002676		0.002665
