# Supplementary material for: Patterned crystal growth and heat wave generation in hydrogels
Source: Nat Commun. 2022 Jan 11;13:259. doi: 10.1038/s41467-021-27505-z (PMC8752664; doi:10.1038/s41467-021-27505-z)
Supplement: Supplementary file 14 — Supplementary Software 1 [file 41467_2021_27505_MOESM14_ESM.zip]

Archive with 2 entries (2 files):
- xtalfield_v4.m
- __MACOSX/._xtalfield_v4.m
