# Supplementary material for: Patterned crystal growth and heat wave generation in hydrogels
Source: Nat Commun. 2022 Jan 11;13:259. doi: 10.1038/s41467-021-27505-z (PMC8752664; doi:10.1038/s41467-021-27505-z)
Supplement: Supplementary file 14 — Supplementary Software 1 [file 41467_2021_27505_MOESM14_ESM.zip › xtalfield_v4.m]

% Crystal field model
% Tom Schroeder
% Created May 24, 2021
% Finalized for publication (version 4) June 19, 2021

clear all;
close all;

%% Parameters

dim = 500; % field length
volpct = 0.125*0.177; % vol% polymer (from rho(AAm) = 1.13 g/cm^3 from sigma)
asp = 5; % field aspect ratio (:1); y larger for asp>1
initvecs = 25; % number of initial vectors -- choose a perfect square
timesteps = 200;
dotside = 1; % side length of dot in pixels
rate = 1; % pixels per timestep
pNuc = 0.01; % nucleation probability
frontthresh = [1 10 100 1000]; %threshold xtal points in plane for front
threshimg = 0; %y/n threshold image
fitpct = 0.5; % fraction of data to fit (at end of trace)
fitthreshind = 3; % index of threshold in frontthresh used for fitting

%% Creating the field
dots = volpct*(dim*(dim/asp)^2)/(dotside^3); % number of dots
dotInds = randperm(dim*(dim/asp)*(dim/asp), round(dots));
[dotsY dotsX dotsZ] = ind2sub([dim dim/asp dim/asp], dotInds);

poly = zeros(dim, dim/asp, dim/asp); % y,x,z non-zeros
xtal = zeros(dim, dim/asp, dim/asp);

for i = 1:dots
    baseCoords = [dotsY(i) dotsX(i) dotsZ(i)];
%     poly(sub2ind(size(poly), baseCoords(2), baseCoords(1))) = 1;
    for j = 0:dotside-1
        for k = 0:dotside-1
            for l = 0:dotside-1
                coords = [baseCoords(1)+j baseCoords(2)+k baseCoords(3)+l];
                if (coords(1)<= dim) && (coords(2) <= dim/asp) && (coords(3) <= dim/asp)
                    poly(sub2ind(size(poly), coords(1), coords(2), coords(3))) = 1;
                end
            end
        end
    end
end

% img = imagesc(poly);

%% Initializing vectors

vecs = []; % rows are crystals. col1 = tipY, col2 = tipX, col3 = tipZ, col4 = theta, col5 = psi, col6 = active, col7 = index, col8 = length
    spacing = dim/(asp*(round(initvecs^0.5)+1));
for i = 1:initvecs
    j = spacing*ceil(i/(initvecs^0.5));
    k = spacing * (mod(i, round(initvecs^0.5))+1);
    vecs(i,:) = [1 j k rand*pi/4 rand*pi/4 1 i 0];
    xtal(sub2ind(size(poly), round(vecs(i,1)), round(vecs(i,2)), round(vecs(i,3)))) = 1;
end

%% Loop of timesteps

frontY = 0;
step = 1;
threshY = [0 0 0 0];

while (frontY < dim-1) && (step <= timesteps)
    
    % GROWTH. steps: 
    % 1. each active vector grows
    % 2. vectors that hit a dot, xtal, or boundary become inactive
    % 3. update xtal
    active = vecs(find(vecs(:,6)),:);
    for i = 1:size(active,1)
        if active(i,6) == 1
            ind_old = sub2ind(size(poly), round(active(i,1)), round(active(i,2)), round(active(i,3)));
            vecs(active(i,7),1) = active(i,1) + rate*sin(active(i,4))*sin(active(i,5)); %mod w spher coords 
            vecs(active(i,7),2) = active(i,2) + rate*cos(active(i,4))*sin(active(i,5));
            vecs(active(i,7),3) = active(i,3) + rate*cos(active(i,5));
            vecs(active(i,7),8) = active(i,8) + 1;
            if round(vecs(active(i,7),1)) <= dim && round(vecs(active(i,7),1)) >= 1 && round(vecs(active(i,7),2)) < dim/asp && round(vecs(active(i,7),2)) >= 1 && round(vecs(active(i,7),3)) < dim/asp && round(vecs(active(i,7),3)) >= 1
                ind = sub2ind(size(poly), round(vecs(active(i,7),1)), round(vecs(active(i,7),2)), round(vecs(active(i,7),3)));
                if poly(ind) == 1 || (xtal(ind) == 1 && ind ~= ind_old) % the ind_old piece here prevents the situation of crystals growing at angles getting artificially cut off by not moving to a new voxel
                    vecs(active(i,7),6) = 0;
                end
                xtal(ind) = 1;
            else
                vecs(active(i,7),6) = 0;
            end
        end
    end
    
    % NUCLEATION. For each point in xtal, a pNuc chance of nucleating a
    % new randomly-oriented vector
    nzInds = find(xtal);
    [y x z] = find(xtal);
    for i = 1:nnz(xtal)
        if rand < pNuc
            [iy ix iz] = ind2sub([dim dim/asp dim/asp],nzInds(i));
            c7 = size(vecs,1)+1;
            vecs(c7, :) = [iy ix iz 2*pi*rand pi*rand 1 c7 0];
        end
    end
    
    % Keeping tabs
    [y x z] = find(xtal);
    frontY = max(y);
    [N edges] = histcounts(y,length(y));
    for i = 1:size(frontthresh,2)
        if isempty(max(edges(find(N >= frontthresh(i)))));
            threshY(i) = 0;
        else
            threshY(i) = max(edges(find(N >= frontthresh(i))));
        end
    end
    
    progress(step) = frontY;
    progthresh(step,:) = threshY;
    alive(step,:) = [step sum(vecs(:,6))];
    dead(step,:) = [step size(vecs,1) - alive(step)];
    [step threshY]
    step = step + 1;
end

%% figures 

[pY pX pZ] = ind2sub(size(poly),find(poly));
[cY cX cZ] = ind2sub(size(xtal),find(xtal));

if threshimg == 1
    planesize = (dim/asp)^2;
%     [tY tX tZ] = zeros(planesize*size(threshY,2), 3);
    for i = 1:size(threshY, 2)
%         [tYi tXi tZi] = zeros(planesize,3);
        tYi(:) = threshY(i);
        for j = 1:dim/asp
            for k = 1:dim/asp
                tXi((j-1)*(dim/asp)+k) = k;
                tZi((j-1)*(dim/asp)+k) = j;
            end
        end
        tY((i-1)*planesize+(1:planesize)) = tYi;
        tX((i-1)*planesize+(1:planesize)) = tXi;
        tZ((i-1)*planesize+(1:planesize)) = tZi;
    end
    points = [cY cX cZ; tY' tX' tZ'];
    colors = [repmat([0 0 1], numel(cY), 1);repmat([0 0 0], numel(tY), 1)];
else
    points = [pY pX pZ;cY cX cZ];
    colors = [repmat([1 0 0], numel(pY), 1);repmat([0 0 1], numel(cY), 1)];
end
scatter3(points(:,1), points(:,2), points(:,3), 1, colors, 'filled');

figure;
plot((1:step-1), progthresh);

[fit, S] = polyfit((round(size(progthresh,1)/2):size(progthresh,1))',progthresh(round(size(progthresh,1)/2):size(progthresh,1), fitthreshind),1);
[y_fit, delta] = polyval(fit, round(size(progthresh,1)/2):size(progthresh,1),S);

% figure;
% histogram(vecs(:,8));
% figure
% plot(alive(:,1),alive(:,2));
% plot(alive(:,1), alive(:,2),dead(:,1), dead(:,2));

%% setting Excel filename
'writing'
filename = [datestr(now, 'yyyy-mm-dd HH.MM.SS') '.xlsx'];

%% Excel exports
firstPage = {filename, ''; '', ''; 'volpct', volpct; 'pNuc', pNuc; 'dotside', dotside; 'dim', dim; 'asp', asp; 'initvecs', initvecs; 'timesteps', timesteps; 'rate', rate; 'frontthresh', frontthresh; '', ''; 'sheet1', 'params'; 'sheet2', 'progress vs time'; 'sheet3', 'sizedist'; 'sheet4', 'vecs'; 'sheet5', 'xtal points'; 'sheet6', 'poly points'}; 
xlswrite(filename, firstPage, 1, 'A1');
fitting = {'fitting thresh', frontthresh(fitthreshind), '';'m', 'b', 'max delta'; fit(1), fit(2), max(delta)};
xlswrite(filename, fitting, 1, 'D3');

progLegend1 = {filename, 'progress vs time at thresholds', ''; 'timestep', '' ''};
xlswrite(filename, progLegend1, 2, 'A1');
progLegend2 = {};
for i = 1:size(progthresh,2)
    progLegend2(i) = {frontthresh(i)};
end
xlswrite(filename, progLegend2,2, 'B2');
xlswrite(filename, [(1:step-1)' progthresh], 2, 'A3');

sizeLegend = {filename, 'xtal lengths'};
xlswrite(filename, sizeLegend, 3, 'A1');
xlswrite(filename, sort(vecs(:,8)), 3, 'A3');

'writing vecs'
vecsLegend = {filename, 'vecs matrix', '', '', '', '', '', ''; 'Ycoord', 'Xcoord', 'Zcoord', 'theta(azimuth)', 'psi(altitude)', 'active?', 'index', 'length'};
xlswrite(filename, vecsLegend, 4, 'A1');
xlswrite(filename, vecs, 4, 'A3');

'writing xtals'
xtalLegend = {filename, 'crystal field', ''; 'Ycoord', 'Xcoord', 'Zcoord'};
xlswrite(filename, xtalLegend, 5, 'A1');
xlswrite(filename, [cY cX cZ], 5, 'A3');

'writing poly'
polyLegend = {filename, 'polymer field', ''; 'Ycoord', 'Xcoord', 'Zcoord'};
xlswrite(filename, polyLegend, 6, 'A1');
if isempty(pY)
else
    xlswrite(filename, [pY pX pZ], 6, 'A3');
end
fit(1)
